# Supplementary material for: Novel Sources of Biodiversity and Biomolecules from Bacteria Isolated from a High Middle Ages Soil Sample in Palermo (Sicily, Italy)
Source: Microbiol Spectr. 2023 Apr 18;11(3):e04374-22. doi: 10.1128/spectrum.04374-22 (PMC10269861; doi:10.1128/spectrum.04374-22)
Supplement: Supplemental file 2 — Table S1. Download spectrum.04374-22-s0002.xlsx, XLSX file, 0.03 MB [file spectrum.04374-22-s0002.xlsx]

## Sheet: Foglio1
TABLE S1. Top 10 BLAST hits. Alignments were performed using the 16S rDNA of each isolate as query and BLAST’s nucleotide collection as database.
Isolate	Description	Scientific name	Max score	Total score	Query coverage	E value	Percent identity	Accession length	Accession
Arthrobacter sp. AV21P	Arthrobacter pascens strain B-4C 16S ribosomal RNA gene, partial sequence	Arthrobacter pascens	2420	2420	1	0.0	99.92%	1429	MT065723.1
	Uncultured bacterium clone YS32 16S ribosomal RNA gene, partial sequence	uncultured bacterium	2420	2420	1	0.0	99.92%	1490	KF712572.1
	Arthrobacter globiformis strain H80 16S ribosomal RNA gene, partial sequence	Arthrobacter globiformis	2420	2420	1	0.0	99.92%	1492	KC934847.1
	Arthrobacter sp. B1007 16S ribosomal RNA gene, partial sequence	Arthrobacter sp. B1007	2420	2420	1	0.0	99.92%	1449	KC236779.1
	Arthrobacter sp. B2110 16S ribosomal RNA gene, partial sequence	Arthrobacter sp. B2110	2420	2420	1	0.0	99.92%	1397	JX266372.1
	Arthrobacter sp. strain MS18 16S ribosomal RNA gene, partial sequence	Arthrobacter sp.	2416	2416	0.99	0.0	99.92%	1503	MH699252.1
	Arthrobacter sp. strain TM-S45 16S ribosomal RNA gene, partial sequence	Arthrobacter sp.	2416	2416	0.99	0.0	99.92%	1500	MH698778.1
	Arthrobacter sp. strain TM-S35 16S ribosomal RNA gene, partial sequence	Arthrobacter sp.	2416	2416	0.99	0.0	99.92%	1510	MH698777.1
	Arthrobacter sp. strain TM-S30 16S ribosomal RNA gene, partial sequence	Arthrobacter sp.	2416	2416	0.99	0.0	99.92%	1500	MH698776.1
	Arthrobacter ramosus strain DRB12 16S ribosomal RNA gene, partial sequence	Arthrobacter ramosus	2416	2416	0.99	0.0	99.92%	1379	JF778684.1
Bacillus sp. AV1	Bacillus amyloliquefaciens strain LA30 16S ribosomal RNA gene, partial sequence	Bacillus amyloliquefaciens	856	856	1	0.0	100.00%	507	OP555316.1
	Bacillus velezensis strain r22 16S ribosomal RNA gene, partial sequence	Bacillus velezensis	856	856	1	0.0	100.00%	1493	OP554433.1
	Bacillus sp. (in: Bacteria) strain HSL3-29 16S ribosomal RNA gene, partial sequence	Bacillus sp. (in: Bacteria)	856	856	1	0.0	100.00%	1418	OP550422.1
	Bacillus sp. (in: Bacteria) strain B11 16S ribosomal RNA gene, partial sequence	Bacillus sp. (in: Bacteria)	856	856	1	0.0	100.00%	1452	OP550115.1
	Bacillus velezensis strain UCD10631 16S ribosomal RNA gene, partial sequence	Bacillus velezensis	856	856	1	0.0	100.00%	1403	OP550071.1
	Bacillus velezensis strain UCD10614 16S ribosomal RNA gene, partial sequence	Bacillus velezensis	856	856	1	0.0	100.00%	1425	OP550070.1
	Bacillus velezensis strain UCD10613 16S ribosomal RNA gene, partial sequence	Bacillus velezensis	856	856	1	0.0	100.00%	1430	OP550069.1
	Bacillus velezensis strain UCD10607 16S ribosomal RNA gene, partial sequence	Bacillus velezensis	856	856	1	0.0	100.00%	1426	OP550068.1
	Bacillus velezensis strain UCD10600 16S ribosomal RNA gene, partial sequence	Bacillus velezensis	856	856	1	0.0	100.00%	1433	OP550067.1
	Bacillus velezensis strain UCD10599 16S ribosomal RNA gene, partial sequence	Bacillus velezensis	856	856	1	0.0	100.00%	1421	OP550066.1
Bacillus sp. AV11	Metabacillus halosaccharovorans strain FJAT-46987 16S ribosomal RNA gene, partial sequence	Metabacillus halosaccharovorans	2531	2531	1	0.0	99.57%	1420	MG651593.1
	Bacillus sp. (in: Bacteria) strain SZ087 16S ribosomal RNA gene, partial sequence	Bacillus sp. (in: Bacteria)	2527	2527	1	0.0	99.50%	1440	KU986689.1
	Bacillus halosaccharovorans strain SD159WN4 16S ribosomal RNA gene, partial sequence	Metabacillus halosaccharovorans	2527	2527	1	0.0	99.50%	1458	MN988746.1
	Bacillus sp. KKDK-3 16S ribosomal RNA gene, partial sequence	Bacillus sp. KKDK-3	2488	2488	0.99	0.0	99.13%	1459	KF741280.1
	Bacillus litoralis strain B-11 16S ribosomal RNA gene, partial sequence	Metabacillus litoralis	2457	2457	0.98	0.0	99.12%	1373	JF798349.1
	Metabacillus litoralis strain AC18 16S ribosomal RNA gene, partial sequence	Metabacillus litoralis	2422	2422	0.97	0.0	99.04%	1374	MW748041.1
	Bacillus sp. (in: Bacteria) strain SYP-3 16S ribosomal RNA gene, partial sequence	Bacillus sp. (in: Bacteria)	2488	2488	1	0.0	98.99%	1418	MH698843.1
	Bacillus sp. H1-102 16S ribosomal RNA gene, partial sequence	Bacillus sp. H1-102	2477	2477	0.99	0.0	98.92%	1412	KM979095.1
	Bacterium strain BS0871 16S ribosomal RNA gene, partial sequence	bacterium	2447	2447	0.98	0.0	98.91%	1393	MK824059.1
	Metabacillus sediminilitoris strain DSL-17 chromosome, complete genome	Metabacillus sediminilitoris	2477	34579	1	0.0	98.85%	5602542	CP046266.1
Bacillus sp. AV13	Bacillus sp. (in: Bacteria) strain HBUM20633 16S ribosomal RNA gene, partial sequence	Bacillus sp. (in: Bacteria)	2483	2483	1	0.0	99.93%	1456	MT541006.1
	Cytobacillus firmus strain EB95 16S ribosomal RNA gene, partial sequence	Cytobacillus firmus	2483	2483	1	0.0	99.93%	1389	MH130377.1
	Bacillus firmus strain GA512 16S ribosomal RNA gene, partial sequence	Cytobacillus firmus	2483	2483	1	0.0	99.93%	1411	MT214139.1
	Bacillus firmus strain GA5111 16S ribosomal RNA gene, partial sequence	Cytobacillus firmus	2483	2483	1	0.0	99.93%	1379	MT214137.1
	Bacillus oceanisediminis strain GA51 16S ribosomal RNA gene, partial sequence	Cytobacillus oceanisediminis	2483	2483	1	0.0	99.93%	1441	MT214117.1
	Bacillus firmus strain GH-4 16S ribosomal RNA gene, partial sequence	Cytobacillus firmus	2483	2483	1	0.0	99.93%	1421	MT102969.1
	Bacillus sp. (in: Bacteria) strain Arc7-261 16S ribosomal RNA gene, partial sequence	Bacillus sp. (in: Bacteria)	2483	2483	1	0.0	99.93%	1374	MN784344.1
	Bacillus sp. (in: Bacteria) strain D-GZ8 16S ribosomal RNA gene, partial sequence	Bacillus sp. (in: Bacteria)	2483	2483	1	0.0	99.93%	1397	MH484229.1
	Bacillus sp. (in: Bacteria) strain Alg-AMLN-14-7 16S ribosomal RNA gene, partial sequence	Bacillus sp. (in: Bacteria)	2483	2483	1	0.0	99.93%	1425	MK453434.1
	Bacterium strain BS1337 16S ribosomal RNA gene, partial sequence	bacterium	2483	2483	1	0.0	99.93%	1410	MK824525.1
Bacillus sp. AV15	Bacillus simplex strain BF2-1 16S ribosomal RNA gene, partial sequence	Peribacillus simplex	2488	2488	1	0.0	100.00%	1454	MT078675.1
	Bacillus sp. (in: Bacteria) strain JYW2 16S ribosomal RNA gene, partial sequence	Bacillus sp. (in: Bacteria)	2488	2488	1	0.0	100.00%	1443	MN160568.1
	Bacillus simplex strain S122 16S ribosomal RNA gene, partial sequence	Peribacillus simplex	2488	2488	1	0.0	100.00%	1432	MF177860.1
	Bacillus simplex strain WTB122 16S ribosomal RNA gene, partial sequence	Peribacillus simplex	2488	2488	1	0.0	100.00%	1443	MK734311.1
	Bacillus sp. (in: Bacteria) strain 117D-1 16S ribosomal RNA gene, partial sequence	Bacillus sp. (in: Bacteria)	2488	2488	1	0.0	100.00%	1421	MK143288.1
	Bacillus sp. (in: Bacteria) strain 123A-53 16S ribosomal RNA gene, partial sequence	Bacillus sp. (in: Bacteria)	2488	2488	1	0.0	100.00%	1426	MK143285.1
	Bacillus sp. (in: Bacteria) strain 123A-41 16S ribosomal RNA gene, partial sequence	Bacillus sp. (in: Bacteria)	2488	2488	1	0.0	100.00%	1419	MK143276.1
	Bacillus sp. (in: Bacteria) strain 123A-40 16S ribosomal RNA gene, partial sequence	Bacillus sp. (in: Bacteria)	2488	2488	1	0.0	100.00%	1420	MK143255.1
	Bacillus simplex strain MF-62 16S ribosomal RNA gene, partial sequence	Peribacillus simplex	2488	2488	1	0.0	100.00%	1404	MK120876.1
	Bacillus simplex strain YNC-4 16S ribosomal RNA gene, partial sequence	Peribacillus simplex	2488	2488	1	0.0	100.00%	1503	MF977326.1
Bacillus sp. AV16	Bacillus thuringiensis strain L2 16S ribosomal RNA gene, partial sequence	Bacillus thuringiensis	2488	2488	1	0.0	100.00%	1424	OP554706.1
	Bacillus thuringiensis strain W65 16S ribosomal RNA gene, partial sequence	Bacillus thuringiensis	2488	2488	1	0.0	100.00%	1443	OP537151.1
	Bacillus mobilis strain A84 16S ribosomal RNA gene, partial sequence	Bacillus mobilis	2488	2488	1	0.0	100.00%	1456	OP435779.1
	Bacillus sp. (in: Bacteria) strain HX0024 16S ribosomal RNA gene, partial sequence	Bacillus sp. (in: Bacteria)	2488	2488	1	0.0	100.00%	1454	OP268562.1
	Bacillus sp. (in: Bacteria) strain FX0030 16S ribosomal RNA gene, partial sequence	Bacillus sp. (in: Bacteria)	2488	2488	1	0.0	100.00%	1451	OP268525.1
	Bacillus sp. (in: Bacteria) strain BT-39 16S ribosomal RNA gene, partial sequence	Bacillus sp. (in: Bacteria)	2488	2488	1	0.0	100.00%	1406	OP247625.1
	Bacillus thuringiensis strain VLP15 16S ribosomal RNA gene, partial sequence	Bacillus thuringiensis	2488	2488	1	0.0	100.00%	1515	ON854121.1
	Bacillus toyonensis strain D455 16S ribosomal RNA gene, partial sequence	Bacillus toyonensis	2488	2488	1	0.0	100.00%	1401	OP115603.1
	Bacillus thuringiensis strain WK29 16S ribosomal RNA gene, partial sequence	Bacillus thuringiensis	2488	2488	1	0.0	100.00%	1426	OP115378.1
	Bacillus toyonensis strain X142 16S ribosomal RNA gene, partial sequence	Bacillus toyonensis	2488	2488	1	0.0	100.00%	1424	OP114766.1
Bacillus sp. AVA	Bacillus cereus strain ATCC 14579T.51 16S ribosomal RNA gene, partial sequence	Bacillus cereus	688	688	1	0.0	96.20%	1420	MN543832.1
	Bacillus cereus strain ATCC 14579T.46 16S ribosomal RNA gene, partial sequence	Bacillus cereus	688	688	1	0.0	96.20%	1417	MN543758.1
	Bacillus anthracis strain NFS-ERY-7 16S ribosomal RNA gene, partial sequence	Bacillus anthracis	688	688	1	0.0	96.20%	1396	MF079338.1
	Bacillus anthracis strain DSS-ERY-1 16S ribosomal RNA gene, partial sequence	Bacillus anthracis	688	688	1	0.0	96.20%	1415	MF076552.1
	Bacillus sp. E101 16S ribosomal RNA gene, partial sequence	Bacillus sp. E101	688	688	1	0.0	96.20%	1417	KT361110.1
	Bacillus sp. D13(2015) 16S ribosomal RNA gene, partial sequence	Bacillus sp. D13(2015)	688	688	1	0.0	96.20%	1414	KT361098.1
	Bacillus sp. 4A-1 gene for 16S ribosomal RNA, partial sequence	Bacillus sp. (in: Bacteria)	688	688	1	0.0	96.20%	1440	LC342990.1
	Bacillus sp. X39 partial 16S rRNA gene, strain X39	Bacillus sp. X39	688	688	1	0.0	96.20%	1448	HE662679.1
	Bacillus tropicus strain FDAARGOS_782 chromosome, complete genome	Bacillus tropicus	684	9509	1	0.0	95.98%	5263142	CP053955.1
	Bacillus thuringiensis strain EPO 1 16S ribosomal RNA gene, partial sequence	Bacillus thuringiensis	684	684	1	0.0	95.98%	1590	MH724310.1
Bacillus sp. AVF	Bacillus sp. (in: Bacteria) 16S ribosomal RNA gene, partial sequence	Bacillus sp. (in: Bacteria)	2599	2599	0.99	0.0	100.00%	1458	KX816421.1
	Bacillus jeotgali strain OdysseyP18 16S ribosomal RNA gene, partial sequence	Mesobacillus jeotgali	2597	2597	1	0.0	99.93%	1423	MT487594.1
	Bacillus jeotgali strain P24 16S ribosomal RNA gene, partial sequence	Mesobacillus jeotgali	2593	2593	1	0.0	99.86%	1430	MT487617.1
	Bacillus jeotgali 16S ribosomal RNA gene, partial sequence	Mesobacillus jeotgali	2593	2593	0.99	0.0	99.93%	1470	MG020095.1
	Bacillus sp. ADMK66 16S ribosomal RNA gene, partial sequence	Bacillus sp. ADMK66	2593	2593	0.99	0.0	99.93%	1485	KU851022.1
	Mesobacillus jeotgali strain SBJS01 chromosome, complete genome	Mesobacillus jeotgali	2593	25927	0.99	0.0	99.93%	4835561	CP109811.1
	Bacillus jeotgali strain PHB4 16S ribosomal RNA gene, partial sequence	Mesobacillus jeotgali	2593	2593	0.99	0.0	99.93%	1492	MN710596.1
	Mesobacillus jeotgali strain NIOT-Ba-20 16S ribosomal RNA gene, partial sequence	Mesobacillus jeotgali	2593	2593	0.99	0.0	99.93%	1529	KJ575016.1
	Mesobacillus subterraneus strain Pd2/7 16S ribosomal RNA gene, partial sequence	Mesobacillus subterraneus	2593	2593	0.99	0.0	99.93%	1522	KJ722428.1
	Bacillus sp. 3428BRRJ 16S ribosomal RNA gene, partial sequence	Bacillus sp. 3428BRRJ	2593	2593	0.99	0.0	99.93%	1518	FJ215791.2
Nocardia sp. AV9	Nocardia sp. strain ZaII2 16S ribosomal RNA gene, partial sequence	Nocardia sp.	300	300	0.99	5e-77	99.39%	1340	MN702454.1
	Nocardia sp. strain B2BY 16S ribosomal RNA gene, partial sequence	Nocardia sp.	300	300	0.99	5e-77	99.39%	1482	MN626335.1
	Nocardia cyriacigeorgica strain unknown High G+C 16S ribosomal RNA gene, partial sequence	Nocardia cyriacigeorgica	300	300	0.99	5e-77	99.39%	579	MK642279.1
	Nocardia cyriacigeorgica strain ArASN231T 16S ribosomal RNA gene, partial sequence		300	300	0.99	5e-77	99.39%	774	MH620494.1
	Nocardia cyriacigeorgica strain ArASM147B 16S ribosomal RNA gene, partial sequence	Nocardia cyriacigeorgica	300	300	0.99	5e-77	99.39%	842	MH371190.1
	Nocardia cyriacigeorgica strain NRK74 16S ribosomal RNA gene, partial sequence	Nocardia cyriacigeorgica	300	300	0.99	5e-77	99.39%	584	MK878402.1
	Nocardia cyriacigeorgica strain NRK75 16S ribosomal RNA gene, partial sequence	Nocardia cyriacigeorgica	300	300	0.99	5e-77	99.39%	928	MK878400.1
	Nocardia cyriacigeorgica strain NRK72 16S ribosomal RNA gene, partial sequence	Nocardia cyriacigeorgica	300	300	0.99	5e-77	99.39%	1110	MK878397.1
	Nocardia cyriacigeorgica strain 15-558 16S ribosomal RNA gene, partial sequence	Nocardia cyriacigeorgica	300	300	0.99	5e-77	99.39%	446	MH190286.1
	Nocardia cyriacigeorgica strain 14-240 16S ribosomal RNA gene, partial sequence	Nocardia cyriacigeorgica	300	300	0.99	5e-77	99.39%	463	MH190272.1
Nocardia sp. AV10	Nocardia asteroides strain HO-A12 16S ribosomal RNA gene, partial sequence	Nocardia asteroides	1123	1123	1	0.0	100.00%	1443	MT495781.1
	Nocardia asteroides strain SA95 16S ribosomal RNA gene, partial sequence	Nocardia asteroides	1123	1123	1	0.0	100.00%	1391	MT355849.1
	Nocardia nova strain S4 16S ribosomal RNA gene, partial sequence	Nocardia nova	1123	1123	1	0.0	100.00%	1482	MT355848.1
	Nocardia asteroides strain D3 16S ribosomal RNA gene, partial sequence	Nocardia asteroides	1123	1123	1	0.0	100.00%	1415	MT355847.1
	Nocardia abscessus strain JNc 16S ribosomal RNA gene, partial sequence	Nocardia abscessus	1123	1123	1	0.0	100.00%	1398	MK311192.1
	Nocardia sp. strain GA2AY 16S ribosomal RNA gene, partial sequence	Nocardia sp.	1123	1123	1	0.0	100.00%	1477	MN626342.1
	Nocardia sp. strain SC1AY 16S ribosomal RNA gene, partial sequence	Nocardia sp.	1123	1123	1	0.0	100.00%	1483	MN626341.1
	Nocardia sp. strain B2BY 16S ribosomal RNA gene, partial sequence	Nocardia sp.	1123	1123	1	0.0	100.00%	1482	MN626335.1
	Nocardia sp. strain H1BY 16S ribosomal RNA gene, partial sequence	Nocardia sp.	1123	1123	1	0.0	100.00%	1480	MN625943.1
	Nocardia sp. strain GA2KY 16S ribosomal RNA gene, partial sequence	Nocardia sp.	1123	1123	1	0.0	100.00%	1475	MN625932.1
Nocardioides sp. AV21	Nocardioides sp. strain EA69 16S ribosomal RNA gene, partial sequence	Nocardioides sp.	2379	2379	1	0.0	99.92%	1363	KY436442.1
	Nocardioides sp. strain EA87 16S ribosomal RNA gene, partial sequence	Nocardioides sp.	2374	2374	1	0.0	99.85%	1343	KY436460.1
	Nocardioides luteus strain R1-72 16S ribosomal RNA gene, partial sequence	Nocardioides luteus	2348	2348	1	0.0	99.46%	1452	JQ659527.1
	Nocardioides sp. FMS_60mD14 partial 16S rRNA gene, isolate FMS_60mD14	Nocardioides sp. FMS_60mD14	2346	2346	1	0.0	99.46%	1334	HG934078.1
	Uncultured bacterium gene for 16S rRNA, partial sequence, clone: T5CLN42	uncultured bacterium	2346	2346	1	0.0	99.46%	1438	AB696522.1
	Uncultured bacterium clone Bms_MS186 16S ribosomal RNA gene, partial sequence	uncultured bacterium	2346	2346	1	0.0	99.46%	1478	HQ697752.1
	Nocardioides sp. strain KNC-3 16S ribosomal RNA gene, partial sequence	Nocardioides sp.	2340	2340	1	0.0	99.38%	1419	MN161861.1
	Nocardioides sp. strain KLBMP S0211 16S ribosomal RNA gene, partial sequence	Nocardioides sp.	2340	2340	1	0.0	99.38%	1341	MH184633.1
	Nocardioides sp. strain BBSNAI19 16S ribosomal RNA gene, partial sequence	Nocardioides sp.	2340	2340	1	0.0	99.38%	1414	MH277690.1
	Nocardioides sp. SLBN-172 16S ribosomal RNA gene, partial sequence	Nocardioides sp. SLBN-172	2340	2340	1	0.0	99.38%	1462	KT183535.1
Nocardioides sp. AV22	Nocardioides luteus strain WZS035 16S ribosomal RNA gene, partial sequence	Nocardioides luteus	2350	2350	1	0.0	100.00%	1368	MH497610.1
	Nocardioides sp. strain 128178 16S ribosomal RNA gene, partial sequence	Nocardioides sp.	2350	2350	1	0.0	100.00%	1436	MG385119.1
	Nocardioides sp. strain EA95 16S ribosomal RNA gene, partial sequence	Nocardioides sp.	2350	2350	1	0.0	100.00%	1353	KY436468.1
	Nocardioides sp. strain EA89 16S ribosomal RNA gene, partial sequence	Nocardioides sp.	2350	2350	1	0.0	100.00%	1308	KY436462.1
	Nocardioides flavus 16S ribosomal RNA gene, partial sequence	'Nocardioides flavus' Ruan and Zhang 1979	2350	2350	1	0.0	100.00%	1470	AF005014.2
	Nocardioides sp. 3-B009 16S ribosomal RNA gene, partial sequence	Nocardioides sp. 3-B009	2350	2350	1	0.0	100.00%	1411	KF010646.1
	Bacterium JP13 16S ribosomal RNA gene, partial sequence	bacterium JP13	2350	2350	1	0.0	100.00%	1374	KC602249.1
	Nocardioides luteus strain JCM 3358 16S ribosomal RNA gene, partial sequence	Nocardioides luteus	2350	2350	1	0.0	100.00%	1312	MT760455.1
	Nocardioides luteus strain KCTC 9575 16S ribosomal RNA, partial sequence	Nocardioides luteus	2350	2350	1	0.0	100.00%	1469	NR_044982.2
	Bacterium JP21 16S ribosomal RNA gene, partial sequence	bacterium JP21	2344	2344	1	0.0	99.92%	1384	KC602257.1
Nocardioides sp. AV23	Nocardioides albus strain MS50 16S ribosomal RNA gene, partial sequence	Nocardioides albus	2309	2309	1	0.0	100.00%	1370	MK696976.2
	Nocardioides sp. strain TK49 16S ribosomal RNA gene, partial sequence	Nocardioides sp.	2309	2309	1	0.0	100.00%	1362	MH286168.1
	Nocardioides albus strain 168-HR22 16S ribosomal RNA gene, partial sequence	Nocardioides albus	2309	2309	1	0.0	100.00%	1418	MF077077.1
	Nocardioides albus strain 209-LR21 16S ribosomal RNA gene, partial sequence	Nocardioides albus	2309	2309	1	0.0	100.00%	1422	MF077076.1
	Nocardioides albus strain 49-HR14 16S ribosomal RNA gene, partial sequence	Nocardioides albus	2309	2309	1	0.0	100.00%	1424	MF077075.1
	Nocardioides albus strain 40-HR5 16S ribosomal RNA gene, partial sequence	Nocardioides albus	2309	2309	1	0.0	100.00%	1361	MF077074.1
	Nocardioides albus strain 25-CR29 16S ribosomal RNA gene, partial sequence	Nocardioides albus	2309	2309	1	0.0	100.00%	1424	MF077073.1
	Nocardioides albus strain 18-CR22 16S ribosomal RNA gene, partial sequence	Nocardioides albus	2309	2309	1	0.0	100.00%	1359	MF077072.1
	Nocardioides albus strain 16-CR18 16S ribosomal RNA gene, partial sequence	Nocardioides albus	2309	2309	1	0.0	100.00%	1421	MF077071.1
	Nocardioides sp. RS 4Y-2-4 16S ribosomal RNA gene, partial sequence	Nocardioides sp. SLBN-16	2309	2309	1	0.0	100.00%	1419	KP126813.1
Nocardioides sp. AV24	Nocardioides sp. strain EA69 16S ribosomal RNA gene, partial sequence	Nocardioides sp.	2435	2435	1	0.0	99.92%	1363	KY436442.1
	Nocardioides sp. strain EA87 16S ribosomal RNA gene, partial sequence	Nocardioides sp.	2418	2418	0.99	0.0	99.85%	1343	KY436460.1
	Nocardioides luteus strain R1-72 16S ribosomal RNA gene, partial sequence	Nocardioides luteus	2403	2403	1	0.0	99.47%	1452	JQ659527.1
	Uncultured bacterium clone Bms_MS186 16S ribosomal RNA gene, partial sequence	uncultured bacterium	2401	2401	1	0.0	99.47%	1478	HQ697752.1
	Nocardioides sp. FMS_60mD14 partial 16S rRNA gene, isolate FMS_60mD14	Nocardioides sp. FMS_60mD14	2381	2381	0.99	0.0	99.47%	1334	HG934078.1
	Nocardioides sp. strain BBSNAI19 16S ribosomal RNA gene, partial sequence	Nocardioides sp.	2396	2396	1	0.0	99.39%	1414	MH277690.1
	Nocardioides sp. SLBN-172 16S ribosomal RNA gene, partial sequence	Nocardioides sp. SLBN-172	2396	2396	1	0.0	99.39%	1462	KT183535.1
	Nocardioides albus 16S ribosomal RNA gene, partial sequence	Nocardioides albus	2396	2396	1	0.0	99.39%	1469	AF004990.1
	Nocardioides sp. strain KNC-3 16S ribosomal RNA gene, partial sequence	Nocardioides sp.	2392	2392	0.99	0.0	99.39%	1419	MN161861.1
	Nocardioides sp. HBUM178932 16S ribosomal RNA gene, partial sequence	Nocardioides sp. HBUM178932	2392	2392	0.99	0.0	99.39%	1426	KR906523.1
Paenibacillus sp. AVB	Paenibacillus alvei strain CMFRI/PaA-01 16S ribosomal RNA gene, partial sequence	Paenibacillus alvei	412	412	1	1e-110	94.10%	1450	MT498465.1
	Paenibacillus alvei strain BPW1 16S ribosomal RNA gene, partial sequence	Paenibacillus alvei	412	412	1	1e-110	94.10%	1527	MT482631.1
	Paenibacillus alvei strain WW001 16S ribosomal RNA gene, partial sequence	Paenibacillus alvei	412	412	1	1e-110	94.10%	1424	MT472043.1
	Paenibacillus alvei strain FAR8 16S ribosomal RNA gene, partial sequence	Paenibacillus alvei	412	412	1	1e-110	94.10%	680	MT359860.1
	Paenibacillus alvei strain TSIII-14 16S ribosomal RNA gene, partial sequence	Paenibacillus alvei	412	412	1	1e-110	94.10%	1445	MN845157.1
	Paenibacillus alvei strain RG05 16S ribosomal RNA gene, partial sequence	Paenibacillus alvei	412	412	1	1e-110	94.10%	1502	MH475939.1
	Paenibacillus alvei strain DIB76/BCS12 16S ribosomal RNA gene, partial sequence	Paenibacillus alvei	412	412	1	1e-110	94.10%	1393	MK835674.1
	Paenibacillus lactis strain UASB_L5 16S ribosomal RNA gene, partial sequence	Paenibacillus lactis	412	412	1	1e-110	94.10%	934	MH978654.1
	Paenibacillus alvei strain PSIV 16S ribosomal RNA gene, partial sequence	Paenibacillus alvei	412	412	1	1e-110	94.10%	1451	MH921981.1
	Paenibacillus dendritiformis strain BDU SRS2 16S ribosomal RNA gene, partial sequence	Paenibacillus dendritiformis	412	412	1	1e-110	94.10%	1439	MH027386.1
Paenibacillus sp. AVC	Paenibacillus thiaminolyticus strain NRRL B-4156 chromosome	Paenibacillus thiaminolyticus	881	6954	1	0.0	99.59%	6612542	CP041405.1
	Paenibacillus dendritiformis strain SKNJ5 16S ribosomal RNA gene, partial sequence	Paenibacillus dendritiformis	881	881	1	0.0	99.59%	705	MK671086.1
	Paenibacillus dendritiformis strain GGJ7 16S ribosomal RNA gene, partial sequence	Paenibacillus dendritiformis	881	881	1	0.0	99.59%	1426	KY655213.1
	Paenibacillus dendritiformis isolate ena-SAMPLE-TAB-03-06-2022-11:19:07:959-6672 genome assembly, chromosome: 1	Paenibacillus dendritiformis	881	7005	1	0.0	99.59%	6722799	OX216966.1
	Paenibacillus sp. strain GLM-25 16S ribosomal RNA gene, partial sequence	Paenibacillus sp.	881	881	1	0.0	99.59%	1420	ON797452.1
	Paenibacillus sp. strain GLM-24 16S ribosomal RNA gene, partial sequence	Paenibacillus sp.	881	881	1	0.0	99.59%	1413	ON797451.1
	Paenibacillus popilliae strain Ab-4 16S ribosomal RNA gene, partial sequence	Paenibacillus popilliae	881	881	1	0.0	99.59%	1307	KC107788.1
	Paenibacillus popilliae strain Gg-2 16S ribosomal RNA gene, partial sequence	Paenibacillus popilliae	878	878	1	0.0	99.38%	1380	KC107790.1
	Paenibacillus thiaminolyticus strain PS 5 16S ribosomal RNA gene, partial sequence	Paenibacillus thiaminolyticus	878	878	1	0.0	99.38%	680	MN829454.1
	Paenibacillus thiaminolyticus gene for 16S rRNA, partial sequence, strain: JCM 7538	Paenibacillus thiaminolyticus	878	878	1	0.0	99.38%	1474	LC379101.1
Paenibacillus sp. AVD	Uncultured bacterium gene for 16S rRNA, partial sequence, clone: PEKCLN140	uncultured bacterium	553	553	1	8e-153	96.43%	1474	LC026939.1
	Geomicrobium sediminis strain MND-3-64 16S ribosomal RNA gene, partial sequence	Geomicrobium sediminis	553	553	1	8e-153	96.43%	1474	MW367772.1
	Uncultured bacterium clone H7YL1YN01DQDHJ 16S ribosomal RNA gene, partial sequence	uncultured bacterium	551	551	0.99	3e-152	96.42%	437	KM294460.1
	Uncultured bacterium clone 707 16S ribosomal RNA gene, partial sequence	uncultured bacterium	551	551	0.99	3e-152	96.41%	439	KF589596.1
	Paenisporosarcina sp. strain N15137 16S ribosomal RNA gene, partial sequence	Paenisporosarcina sp.	547	547	1	4e-151	96.13%	1415	MK389309.1
	Uncultured bacterium clone 30-134-3-22 16S ribosomal RNA gene, partial sequence	uncultured bacterium	547	547	1	4e-151	96.13%	755	KY291167.1
	Uncultured bacterium clone 30-134-2-23 16S ribosomal RNA gene, partial sequence	uncultured bacterium	547	547	1	4e-151	96.13%	755	KY291090.1
	Uncultured bacterium clone 30-134-1-49 16S ribosomal RNA gene, partial sequence	uncultured bacterium	547	547	1	4e-151	96.13%	755	KY291029.1
	Chryseomicrobium deserti strain THG-T1.18 16S ribosomal RNA, partial sequence	Chryseomicrobium deserti	547	547	1	4e-151	96.13%	1482	NR_158112.1
	Uncultured bacterium clone ncd244d07c1 16S ribosomal RNA gene, partial sequence	uncultured bacterium	547	547	1	4e-151	96.13%	1369	KF071149.1
Streptomyces sp. AV2	Streptomycetaceae bacterium strain Atelim3N 16S ribosomal RNA gene, partial sequence	Streptomycetaceae bacterium	2475	2475	1	0.0	99.93%	1375	MT386310.1
	Streptomycetaceae bacterium strain Atecer2R 16S ribosomal RNA gene, partial sequence	Streptomycetaceae bacterium	2475	2475	1	0.0	99.93%	1387	MT386128.1
	Streptomyces sporoverrucosus strain 207142 16S ribosomal RNA gene, partial sequence	Streptomyces sporoverrucosus	2475	2475	1	0.0	99.93%	1429	MT239495.1
	Streptomyces venezuelae strain YNF38 16S ribosomal RNA gene, partial sequence	Streptomyces venezuelae	2475	2475	1	0.0	99.93%	1384	MT071186.1
	Streptomyces sp. strain PSKA47 16S ribosomal RNA gene, partial sequence	Streptomyces sp.	2475	2475	1	0.0	99.93%	1400	MG930105.1
	Streptomyces venezuelae strain ATCC 21018 chromosome, complete genome	Streptomyces venezuelae	2475	17323	1	0.0	99.93%	7746267	CP029189.1
	Streptomyces sp. strain Mg66 16S ribosomal RNA gene, partial sequence	Streptomyces sp.	2475	2475	1	0.0	99.93%	1456	MN187455.1
	Streptomyces xanthophaeus strain M1 16S ribosomal RNA gene, partial sequence	Streptomyces xanthophaeus	2475	2475	1	0.0	99.93%	1441	MK039098.1
	Streptomyces sp. strain R355 16S ribosomal RNA gene, partial sequence	Streptomyces sp.	2475	2475	1	0.0	99.93%	1490	MH817402.1
	Streptomyces sp. strain KIB-H483 16S ribosomal RNA gene, partial sequence	Streptomyces sp.	2475	2475	1	0.0	99.93%	1517	MH806380.1
Streptomyces sp. AV6	Streptomyces sp. MG17 16S ribosomal RNA gene, partial sequence	Streptomyces sp. MG17	915	915	1	0.0	100.00%	1472	KU373121.1
	Streptomyces sp. strain LL3 16S ribosomal RNA gene, partial sequence	Streptomyces sp.	915	915	1	0.0	100.00%	1481	OL677627.1
	Streptomyces sp. strain LL5 16S ribosomal RNA gene, partial sequence	Streptomyces sp.	915	915	1	0.0	100.00%	1481	OL672245.1
	Streptomyces sp. strain LL1 16S ribosomal RNA gene, partial sequence	Streptomyces sp.	915	915	1	0.0	100.00%	1481	OL654414.1
	Streptomyces sp. strain ABV 38 16S ribosomal RNA gene, partial sequence	Streptomyces sp.	915	915	1	0.0	100.00%	1404	MT435538.1
	Streptomyces luteireticuli strain NRRL B-12435 16S ribosomal RNA gene, partial sequence	Streptomyces luteireticuli	915	915	1	0.0	100.00%	1531	HQ650809.1
	Streptomyces thioluteus strain NBRC 13341 16S ribosomal RNA, partial sequence	Streptomyces thioluteus	915	915	1	0.0	100.00%	1479	NR_112375.1
	Streptomyces lacticiproducens strain GIMN4.001 16S ribosomal RNA, partial sequence	Streptomyces lacticiproducens	915	915	1	0.0	100.00%	1425	NR_117236.1
	Streptomyces morookaensis strain Da08006 16S ribosomal RNA gene, partial sequence	Streptomyces morookaense	915	915	1	0.0	100.00%	1430	EU595362.1
	Streptomyces sp. CAH35 16S ribosomal RNA gene, partial sequence	Streptomyces sp. CAH35	915	915	1	0.0	100.00%	1454	EF494231.1
Streptomyces sp. AV8	Streptomyces sp. MG17 16S ribosomal RNA gene, partial sequence	Streptomyces sp. MG17	1020	1020	1	0.0	100.00%	1472	KU373121.1
	Streptomyces sp. strain LL3 16S ribosomal RNA gene, partial sequence	Streptomyces sp.	1020	1020	1	0.0	100.00%	1481	OL677627.1
	Streptomyces sp. strain LL5 16S ribosomal RNA gene, partial sequence	Streptomyces sp.	1020	1020	1	0.0	100.00%	1481	OL672245.1
	Streptomyces sp. strain LL1 16S ribosomal RNA gene, partial sequence	Streptomyces sp.	1020	1020	1	0.0	100.00%	1481	OL654414.1
	Streptomyces sp. strain ABV 38 16S ribosomal RNA gene, partial sequence	Streptomyces sp.	1020	1020	1	0.0	100.00%	1404	MT435538.1
	Streptomyces luteireticuli strain NRRL B-12435 16S ribosomal RNA gene, partial sequence	Streptomyces luteireticuli	1020	1020	1	0.0	100.00%	1531	HQ650809.1
	Streptomyces thioluteus strain NBRC 13341 16S ribosomal RNA, partial sequence	Streptomyces thioluteus	1020	1020	1	0.0	100.00%	1479	NR_112375.1
	Streptomyces lacticiproducens strain GIMN4.001 16S ribosomal RNA, partial sequence	Streptomyces lacticiproducens	1020	1020	1	0.0	100.00%	1425	NR_117236.1
	Streptomyces morookaensis strain Da08006 16S ribosomal RNA gene, partial sequence	Streptomyces morookaense	1020	1020	1	0.0	100.00%	1430	EU595362.1
	Streptomyces sp. CAH35 16S ribosomal RNA gene, partial sequence	Streptomyces sp. CAH35	1020	1020	1	0.0	100.00%	1454	EF494231.1
Streptomyces sp. AV19	Streptomyces sp. MG17 16S ribosomal RNA gene, partial sequence	Streptomyces sp. MG17	2457	2457	0.98	0.0	99.78%	1472	KU373121.1
	Streptomyces luteireticuli strain NRRL B-12435 16S ribosomal RNA gene, partial sequence	Streptomyces luteireticuli	2451	2451	0.98	0.0	99.70%	1531	HQ650809.1
	Streptomyces luteoverticillatus strain CGMCC 15060 chromosome, complete genome	Streptomyces luteoverticillatus	2440	17078	0.98	0.0	99.63%	7367863	CP034587.1
	Streptomyces luteoverticillatus strain SZJ61 16S ribosomal RNA gene, partial sequence	Streptomyces luteoverticillatus	2440	2440	0.98	0.0	99.63%	1430	KU310977.1
	Streptomyces luteoverticillatus strain NBRC 12887 16S ribosomal RNA, partial sequence	Streptomyces luteoverticillatus	2440	2440	0.98	0.0	99.63%	1372	NR_118282.1
	Streptomyces ehimensis strain NBRC 12858 16S ribosomal RNA, partial sequence	Streptomyces ehimensis	2440	2440	0.98	0.0	99.63%	1371	NR_118281.1
	Streptomyces luteoverticillatus strain CGMCC 4.1974 16S ribosomal RNA gene, partial sequence	Streptomyces luteoverticillatus	2440	2440	0.98	0.0	99.63%	1380	HQ244460.1
	Streptomyces ehimensis strain CGMCC 4.1668 16S ribosomal RNA gene, partial sequence	Streptomyces ehimensis	2440	2440	0.98	0.0	99.63%	1373	HQ244451.1
	Streptomyces luteoverticillatus strain G-9 16S ribosomal RNA gene, partial sequence	Streptomyces luteoverticillatus	2440	2440	0.98	0.0	99.63%	1414	EU852933.1
	Streptomyces luteoverticillatus strain NBRC 3840 16S ribosomal RNA, partial sequence	Streptomyces luteoverticillatus	2440	2440	0.98	0.0	99.63%	1448	NR_112500.1
Streptomyces sp. AV20A	Streptomyces sp. MG17 16S ribosomal RNA gene, partial sequence	Streptomyces sp. MG17	1134	1134	1	0.0	100.00%	1472	KU373121.1
	Streptomyces sp. strain LL3 16S ribosomal RNA gene, partial sequence	Streptomyces sp.	1134	1134	1	0.0	100.00%	1481	OL677627.1
	Streptomyces sp. strain LL5 16S ribosomal RNA gene, partial sequence	Streptomyces sp.	1134	1134	1	0.0	100.00%	1481	OL672245.1
	Streptomyces sp. strain LL1 16S ribosomal RNA gene, partial sequence	Streptomyces sp.	1134	1134	1	0.0	100.00%	1481	OL654414.1
	Streptomyces sp. strain ABV 38 16S ribosomal RNA gene, partial sequence	Streptomyces sp.	1134	1134	1	0.0	100.00%	1404	MT435538.1
	Streptomyces luteireticuli strain NRRL B-12435 16S ribosomal RNA gene, partial sequence	Streptomyces luteireticuli	1134	1134	1	0.0	100.00%	1531	HQ650809.1
	Streptomyces thioluteus strain NBRC 13341 16S ribosomal RNA, partial sequence	Streptomyces thioluteus	1134	1134	1	0.0	100.00%	1479	NR_112375.1
	Streptomyces lacticiproducens strain GIMN4.001 16S ribosomal RNA, partial sequence	Streptomyces lacticiproducens	1134	1134	1	0.0	100.00%	1425	NR_117236.1
	Streptomyces morookaensis strain Da08006 16S ribosomal RNA gene, partial sequence	Streptomyces morookaense	1134	1134	1	0.0	100.00%	1430	EU595362.1
	Streptomyces thioluteus strain NBRC 3364 16S ribosomal RNA, partial sequence	Streptomyces thioluteus	1134	1134	1	0.0	100.00%	1467	NR_041203.1
Streptomyces sp. AV20B	Streptomyces luteireticuli strain NRRL B-12435 16S ribosomal RNA gene, partial sequence	Streptomyces luteireticuli	2473	2473	1	0.0	99.78%	1531	HQ650809.1
	Streptomyces sp. MG17 16S ribosomal RNA gene, partial sequence	Streptomyces sp. MG17	2468	2468	1	0.0	99.70%	1472	KU373121.1
	Streptomyces luteireticuli strain JCM 4788 16S ribosomal RNA gene, partial sequence	Streptomyces luteireticuli	2464	2464	1	0.0	99.63%	1396	MT760613.1
	Streptomyces sp. CAH35 16S ribosomal RNA gene, partial sequence	Streptomyces sp. CAH35	2451	2451	1	0.0	99.48%	1454	EF494231.1
	Streptomyces luteireticuli strain NBRC 13422 16S ribosomal RNA, partial sequence	Streptomyces luteireticuli	2449	2449	1	0.0	99.48%	1479	NR_041431.1
	Streptomyces abikoensis strain JCM 4002 16S ribosomal RNA gene, partial sequence	Streptomyces abikoensis	2423	2423	0.98	0.0	99.47%	1333	MT760471.1
	Streptomyces luteoverticillatus strain CGMCC 15060 chromosome, complete genome	Streptomyces luteoverticillatus	2444	17104	1	0.0	99.41%	7367863	CP034587.1
	Streptomyces luteoverticillatus strain SZJ61 16S ribosomal RNA gene, partial sequence	Streptomyces luteoverticillatus	2444	2444	1	0.0	99.41%	1430	KU310977.1
	Streptomyces abikoensis strain BDY-A7 16S ribosomal RNA gene, partial sequence	Streptomyces abikoensis	2444	2444	1	0.0	99.41%	1456	MZ317443.1
	Streptomyces abikoensis strain NBRC 13860 16S ribosomal RNA, partial sequence	Streptomyces abikoensis	2444	2444	1	0.0	99.41%	1488	NR_118286.1
