# Supplementary material for: Novel Sources of Biodiversity and Biomolecules from Bacteria Isolated from a High Middle Ages Soil Sample in Palermo (Sicily, Italy)
Source: Microbiol Spectr. 2023 Apr 18;11(3):e04374-22. doi: 10.1128/spectrum.04374-22 (PMC10269861; doi:10.1128/spectrum.04374-22)
Supplement: Supplemental file 3 — Table S3. Download spectrum.04374-22-s0003.xlsx, XLSX file, 0.3 MB [file spectrum.04374-22-s0003.xlsx]

## Sheet: Foglio2
Table S3. Bracken raw output. Each detected species is reported in association with the NCBI taxonomic ID, the number of raw reads (num), and relative abundance (frac) for each of the two applied extraction protocols.
Species	taxonomy_id	Dabney_num	Dabney_frac	PS_num	PS_frac
Maribacter sp. 1_2014MBL_MicDiv	1644130	6	2e-05	13	3e-05
Serratia sp. JKS000199	1938820	0	0	22	4e-05
Muricauda sp. 501str8	2698672	42	0.00011	54	0.0001
Paenibacillus sp. FSL H7-0737	1536775	2	1e-05	16	3e-05
Anoplophora glabripennis	217634	0	0	1	0
Typhlopatsa pauliani	2010953	1	0	0	0
Massilia oculi	945844	101	0.00027	144	0.00028
Lysinimonas sp. KACC 19322	2592654	134	0.00036	180	0.00035
Rubinisphaera brasiliensis	119	59	0.00016	89	0.00017
Dietzia sp. oral taxon 368	712270	140	0.00038	169	0.00033
Helicobacter felis	214	0	0	3	1e-05
Nostoc linckia	92942	5	1e-05	16	3e-05
Mesorhizobium amorphae	71433	135	0.00037	148	0.00029
Exiguobacterium sibiricum	332410	10	3e-05	13	3e-05
Clostridium sp. BNL1100	755731	16	4e-05	21	4e-05
Pseudomonas sp. LG1E9	2219057	10	3e-05	20	4e-05
Micromonospora echinaurantiaca	47857	107	0.00029	262	0.00051
Halothiobacillus neapolitanus	927	33	9e-05	50	0.0001
Zhihengliuella sp. ISTPL4	2058657	130	0.00035	153	0.0003
Mycobacterium intracellulare	1767	176	0.00048	260	0.0005
Calicophoron microbothrioides	154335	0	0	1	0
Bifidobacterium catenulatum	1686	671	0.00182	342	0.00066
Gemmatimonas aurantiaca	173480	82	0.00022	166	0.00032
Curvibacter sp. AEP1-3	1844971	34	9e-05	42	8e-05
Nonlabens sp. MJ115	2496866	16	4e-05	15	3e-05
Colletotrichum higginsianum	80884	46	0.00013	90	0.00017
Platycodon grandiflorus	94286	1	0	1	0
Gordonia bronchialis	2054	64	0.00017	118	0.00023
Sphingomonas sp. MM-1	745310	73	0.0002	110	0.00021
Myctophum affine	143322	0	0	1	0
Sulfurimonas sp. CVO	2283483	113	0.00031	130	0.00025
Nocardioides sp. R-3366	2712223	207	0.00056	469	0.00091
Faecalibaculum rodentium	1702221	23	6e-05	17	3e-05
Callistoctopus luteus	102869	0	0	1	0
Burkholderia ubonensis	101571	79	0.00021	248	0.00048
Staphylococcus agnetis	985762	1	0	5	1e-05
Mycoplasma sp. NEAQ87857	2683967	1	0	7	1e-05
Shewanella algae	38313	19	5e-05	19	4e-05
Gammaproteobacteria bacterium ESL0073	2070539	14	4e-05	7	1e-05
Thioploca ingrica	40754	5	1e-05	15	3e-05
Pseudoalteromonas sp. Xi13	2490635	2	1e-05	6	1e-05
Haloarcula sp. CBA1115	1592728	2	1e-05	0	0
Ehrlichia canis	944	4	1e-05	0	0
Xanthomonas oryzae	347	201	0.00055	120	0.00023
Bacillus cellulosilyticus	1413	5	1e-05	10	2e-05
Actinoalloteichus fjordicus	1612552	46	0.00013	91	0.00018
Carnobacterium maltaromaticum	2751	384	0.00104	21	4e-05
Microbacterium aurum	36805	169	0.00046	212	0.00041
Caloranaerobacter azorensis	116090	10	3e-05	19	4e-05
Paraglaciecola sp. L3A3	2686358	7	2e-05	6	1e-05
Alteromonas sp. I4	2652380	11	3e-05	8	2e-05
Christensenella minuta	626937	44	0.00012	58	0.00011
Psychrobacter urativorans	45610	4	1e-05	3	1e-05
Streptomyces lunaelactis	1535768	63	0.00017	109	0.00021
Pseudomonas syringae group genomosp. 3	251701	60	0.00016	98	0.00019
Halorientalis sp. IM1011	1932360	0	0	1	0
Pseudomonas sp. R2A2	2213057	26	7e-05	20	4e-05
Owenweeksia hongkongensis	253245	15	4e-05	19	4e-05
Cylindrospermum stagnale	142864	11	3e-05	8	2e-05
Comamonas thiooxydans	363952	39	0.00011	50	0.0001
Cellvibrio sp. PSBB023	1945512	17	5e-05	18	3e-05
Sphingopyxis granuli	267128	136	0.00037	210	0.00041
Candidatus Koribacter versatilis	658062	37	0.0001	100	0.00019
Saliniradius amylolyticus	2183582	10	3e-05	12	2e-05
Altererythrobacter sp. NS1	2338327	33	9e-05	75	0.00015
Aerosticca soli	2010829	110	0.0003	160	0.00031
Haloferax volcanii	2246	2	1e-05	9	2e-05
Jannaschia sp. CCS1	290400	35	0.0001	45	9e-05
Serinicoccus profundi	1078471	463	0.00126	480	0.00093
Citrobacter sp. CRE-46	1703250	14	4e-05	4	1e-05
Vibrio aphrogenes	1891186	4	1e-05	5	1e-05
Streptomyces ambofaciens	1889	53	0.00014	138	0.00027
Bdellovibrio exovorus	453816	4	1e-05	6	1e-05
Ostreobium quekettii	121088	0	0	1	0
Halomonas sp. hl-4	1761789	0	0	11	2e-05
Pseudodesulfovibrio sp. SRB007	2678688	30	8e-05	55	0.00011
Dechloromonas aromatica	259537	59	0.00016	90	0.00017
Campylobacter ureolyticus	827	6	2e-05	9	2e-05
Butyrivibrio hungatei	185008	17	5e-05	10	2e-05
Synchytrium endobioticum	286115	0	0	1	0
Pseudomonas sp. ATCC 13867	1294143	30	8e-05	61	0.00012
Hydrogenophaga sp. PBC	795665	178	0.00048	239	0.00046
Spondias tuberosa	991123	5	1e-05	7	1e-05
Clostridium estertheticum	238834	16	4e-05	43	8e-05
Spiroplasma helicoides	216938	0	0	2	0
Acinetobacter sp. TTH0-4	1646498	6	2e-05	6	1e-05
Streptomyces clavuligerus	1901	56	0.00015	115	0.00022
Paracoccus jeotgali	2065379	347	0.00094	365	0.00071
Micropruina glycogenica	75385	407	0.00111	562	0.00109
Hesperelaea palmeri	126429	22	6e-05	2	0
Mycobacterium sp. YC-RL4	1682113	85	0.00023	102	0.0002
Youhaiella tibetensis	1447062	112	0.0003	147	0.00029
Chitinophaga pinensis	79329	42	0.00011	62	0.00012
Marichromatium purpuratum	37487	113	0.00031	172	0.00033
Mycoplasma columborale	171282	1	0	1	0
Pseudomonas knackmussii	65741	64	0.00017	127	0.00025
Planctomycetes bacterium HG15A2	1930276	75	0.0002	153	0.0003
Brucella sp. 09RB8910	1844051	15	4e-05	7	1e-05
Janthinobacterium sp. SNU WT3	2590869	30	8e-05	42	8e-05
Mycoplasma mycoides	2102	3	1e-05	6	1e-05
Brachybacterium sp. VM2412	2017484	130	0.00035	270	0.00052
Nocardia farcinica	37329	131	0.00036	240	0.00047
Shewanella sp. TH2012	1965282	11	3e-05	20	4e-05
Shewanella benthica	43661	3	1e-05	2	0
Mycoplasma haemocanis	136241	2	1e-05	0	0
Orbus sp. IPMB12	1635327	5	1e-05	2	0
Candidatus Blochmannia floridanus	203907	2	1e-05	3	1e-05
Alloactinosynnema sp. L-07	1653480	83	0.00023	252	0.00049
Dialister massiliensis	2161821	31	8e-05	27	5e-05
Streptomyces asterosporus	285570	43	0.00012	117	0.00023
Pantoea rwandensis	1076550	6	2e-05	10	2e-05
Saccharothrix syringae	103733	140	0.00038	410	0.0008
Cyanobacterium aponinum	379064	2	1e-05	7	1e-05
Succinivibrio dextrinosolvens	83771	19	5e-05	13	3e-05
Bosea sp. F3-2	2599640	92	0.00025	296	0.00057
Pseudomonas sp. NC02	2067572	0	0	12	2e-05
Brachyspira intermedia	84377	0	0	3	1e-05
Collimonas arenae	279058	58	0.00016	64	0.00012
Utricularia reniformis	192314	0	0	1	0
endosymbiont 'TC1' of Trimyema compressum	243899	5	1e-05	6	1e-05
Deinococcus swuensis	1182571	22	6e-05	47	9e-05
Daucus carota	4039	1	0	0	0
Archangium gephyra	48	106	0.00029	277	0.00054
Sphingopyxis macrogoltabida	33050	134	0.00036	173	0.00034
Methanosarcina barkeri	2208	10	3e-05	7	1e-05
Serratia sp. FGI94	671990	4	1e-05	7	1e-05
Mycolicibacterium phlei	1771	110	0.0003	156	0.0003
Erythrobacter sp. KY5	2011159	19	5e-05	35	7e-05
Fervidobacterium islandicum	2423	4	1e-05	0	0
Candidatus Enterovibrio luxaltus	1927128	1	0	2	0
Kocuria turfanensis	388357	124	0.00034	219	0.00043
Aminobacter aminovorans	83263	169	0.00046	196	0.00038
Cellulomonas flavigena	1711	94	0.00026	169	0.00033
Staphylococcus lugdunensis	28035	4	1e-05	4	1e-05
Moraxellaceae bacterium HYN0046	2283318	13	4e-05	15	3e-05
Dehalogenimonas formicexedens	1839801	13	4e-05	23	4e-05
Paraburkholderia sp. 7MH5	2547399	94	0.00026	98	0.00019
Lawsonia intracellularis	29546	6	2e-05	7	1e-05
Swingsia samuiensis	1293412	1	0	1	0
Acidipropionibacterium jensenii	1749	154	0.00042	218	0.00042
Halobacteroides halobius	42422	5	1e-05	7	1e-05
Acinetobacter sp. 185	2715163	7	2e-05	6	1e-05
Pseudomonas sp. R5-89-07	658644	13	4e-05	20	4e-05
Blattabacterium sp. (Blaberus giganteus)	1186051	0	0	2	0
Aminipila butyrica	433296	17	5e-05	20	4e-05
Tetrapisispora blattae	1071379	6	2e-05	8	2e-05
Murdochiella vaginalis	1852373	10	3e-05	6	1e-05
Streptomyces sp. CLI2509	1984801	23	6e-05	70	0.00014
Bradyrhizobium sp. 1(2017)	1404888	50	0.00014	107	0.00021
Gemmatimonas phototrophica	1379270	62	0.00017	149	0.00029
Sulfuritalea hydrogenivorans	748811	140	0.00038	182	0.00035
Pseudomonas sp. 11K1	2505979	13	4e-05	12	2e-05
Thermodesulfatator indicus	171695	5	1e-05	13	3e-05
Borreliella afzelii	29518	2	1e-05	3	1e-05
Rubrobacter sp. SCSIO 52909	2653851	76	0.00021	180	0.00035
Streptomyces sp. Go-475	2072505	49	0.00013	109	0.00021
Rhizobium sp. 11515TR	2028343	35	0.0001	54	0.0001
Kyrpidia spormannii	2055160	14	4e-05	25	5e-05
Streptomyces sp. HF10	2692233	34	9e-05	75	0.00015
Neisseria mucosa	488	8	2e-05	9	2e-05
Roseburia hominis	301301	165	0.00045	252	0.00049
Nonomuraea sp. WYY166	2656914	162	0.00044	370	0.00072
Sulfurospirillum cavolei	366522	6	2e-05	4	1e-05
Caldanaerobacter subterraneus	911092	6	2e-05	14	3e-05
Acetobacterium woodii	33952	23	6e-05	26	5e-05
Cardinium endosymbiont of Encarsia pergandiella	249402	2	1e-05	11	2e-05
Planktothrix agardhii	1160	4	1e-05	10	2e-05
Rhodococcus coprophilus	38310	184	0.0005	80	0.00016
Acinetobacter ursingii	108980	2	1e-05	6	1e-05
Micromonospora sp. HM134	2583243	111	0.0003	179	0.00035
Planococcus halocryophilus	1215089	12	3e-05	5	1e-05
Borrelia crocidurae	29520	3	1e-05	4	1e-05
Rivularia sp. PCC 7116	373994	5	1e-05	14	3e-05
Chitinophaga sp. XS-30	2604421	22	6e-05	33	6e-05
Sterolibacteriaceae bacterium M52	2496847	108	0.00029	178	0.00035
Simiduia agarivorans	447471	21	6e-05	30	6e-05
Mycolicibacterium confluentis	28047	83	0.00023	129	0.00025
Thermomonas sp. HDW16	2714945	155	0.00042	216	0.00042
Burkholderia sp. PAMC 26561	1795043	34	9e-05	55	0.00011
Polynucleobacter duraquae	1835254	7	2e-05	6	1e-05
Diphylleia rotans	190327	0	0	2	0
Pseudomonas xanthomarina	271420	58	0.00016	40	8e-05
Rhizobium sp. WL3	2603277	37	0.0001	66	0.00013
Gloeomargarita lithophora	1188228	5	1e-05	10	2e-05
Corynebacterium nuruki	1032851	36	0.0001	62	0.00012
Halomicrobium mukohataei	57705	0	0	2	0
Rathayibacter iranicus	59737	34	9e-05	72	0.00014
Clostridioides difficile	1496	67	0.00018	123	0.00024
Cutibacterium avidum	33010	72	0.0002	95	0.00018
Chloroflexus aurantiacus	1108	12	3e-05	33	6e-05
Neisseria meningitidis	487	27	7e-05	52	0.0001
Candidatus Coxiella mudrowiae	2054173	6	2e-05	9	2e-05
Pseudomonas versuta	1788301	9	2e-05	20	4e-05
Hoyosella subflava	639313	33	9e-05	43	8e-05
TM7 phylum sp. oral taxon 488	713059	0	0	7	1e-05
Candidatus Babela massiliensis	673862	6	2e-05	14	3e-05
Lactobacillus alimentarius	1602	3	1e-05	3	1e-05
Paraburkholderia rhizoxinica	412963	30	8e-05	35	7e-05
Sphingobium japonicum	332056	34	9e-05	42	8e-05
Echinicola vietnamensis	390884	22	6e-05	21	4e-05
Opitutus sp. GAS368	1882749	61	0.00017	151	0.00029
Senna tora	362788	3	1e-05	0	0
Agrobacterium vitis	373	48	0.00013	49	0.0001
Methylobacterium aquaticum	270351	86	0.00023	175	0.00034
Spiroplasma apis	2137	0	0	3	1e-05
Spiroplasma eriocheiris	315358	1	0	4	1e-05
Mitsuaria sp. 7	1658665	92	0.00025	156	0.0003
Halamphora coffeaeformis	1487565	1	0	0	0
Marinobacter sp. JH2	2547598	13	4e-05	17	3e-05
Chryseobacterium sp. F5649	2487071	13	4e-05	22	4e-05
Planococcus maritimus	192421	7	2e-05	7	1e-05
Pseudarthrobacter phenanthrenivorans	361575	73	0.0002	103	0.0002
Mycobacteroides salmoniphilum	404941	42	0.00011	52	0.0001
Bacillus weihaiensis	1547283	3	1e-05	11	2e-05
Zygosaccharomyces rouxii	4956	6	2e-05	13	3e-05
Glaesserella parasuis	738	6	2e-05	31	6e-05
Altererythrobacter dongtanensis	692370	24	7e-05	74	0.00014
Sphingopyxis sp. EG6	1874061	64	0.00017	76	0.00015
Azospirillum sp. TSA2s	709810	66	0.00018	121	0.00024
Francisella halioticida	549298	0	0	2	0
Catenovulum sp. CCB-QB4	2172099	6	2e-05	9	2e-05
Chlamydia pecorum	85991	5	1e-05	2	0
Spiroplasma gladiatoris	2143	0	0	7	1e-05
Glutamicibacter arilaitensis	256701	981	0.00267	1252	0.00243
Pseudoalteromonas nigrifaciens	28109	3	1e-05	2	0
Mesorhizobium sp. M6A.T.Cr.TU.016.01.1.1	2493677	101	0.00027	118	0.00023
Chattonella marina	90936	0	0	1	0
Mycoplasma hyosynoviae	29559	1	0	3	1e-05
Streptomyces viridosporus	67581	44	0.00012	105	0.0002
[Clostridium] innocuum	1522	89	0.00024	25	5e-05
Paraburkholderia sp. CCGE1002	640511	55	0.00015	61	0.00012
Komagataeibacter saccharivorans	265959	25	7e-05	21	4e-05
Leuconostoc mesenteroides	1245	52	0.00014	49	0.0001
Streptomyces fungicidicus	68203	54	0.00015	102	0.0002
Agrobacterium sp. T29	2580515	28	8e-05	17	3e-05
Staphylococcus xylosus	1288	5	1e-05	35	7e-05
Streptomyces qinzhouensis	2599401	33	9e-05	79	0.00015
Fibrella sp. ES10-3-2-2	1834519	14	4e-05	19	4e-05
Ignavibacterium album	591197	12	3e-05	39	8e-05
Pseudomonas taetrolens	47884	11	3e-05	16	3e-05
Citrobacter amalonaticus	35703	36	0.0001	26	5e-05
Kocuria indica	1049583	130	0.00035	161	0.00031
uncultured Termite group 1 bacterium	167965	0	0	7	1e-05
Pseudoalteromonas sp. A25	116092	2	1e-05	5	1e-05
Flexistipes sinusarabici	2352	5	1e-05	3	1e-05
Chlamydia suis	83559	0	0	2	0
Pelobacter propionicus	29543	31	8e-05	85	0.00017
Novosphingobium resinovorum	158500	128	0.00035	155	0.0003
Actinobacillus equuli	718	6	2e-05	2	0
Paracoccus sp. 2251	2560053	198	0.00054	267	0.00052
Operophtera brumata	104452	0	0	1	0
Enterobacter soli	885040	3	1e-05	10	2e-05
Bacillus marisflavi	189381	11	3e-05	23	4e-05
Flavobacterium sediminis	2201181	22	6e-05	26	5e-05
Cupriavidus pauculus	82633	157	0.00043	224	0.00044
Agromyces sp. KACC 19306	2592652	85	0.00023	187	0.00036
Candidatus Nesciobacter abundans	2601668	1	0	1	0
Thioalkalivibrio paradoxus	108010	72	0.0002	135	0.00026
Streptomyces lydicus	47763	122	0.00033	247	0.00048
Atrijuglans hetaohei	1511833	0	0	1	0
Pseudomonas asplenii	53407	19	5e-05	17	3e-05
Pseudomonas guangdongensis	1245526	49	0.00013	80	0.00016
Lachnospiraceae bacterium KGMB03038	2594789	35	0.0001	31	6e-05
Flavihumibacter sp. SB-02	2676868	23	6e-05	35	7e-05
Bartonella australis	388640	1	0	1	0
Exiguobacterium sp. AT1b	360911	5	1e-05	10	2e-05
Corallococcus macrosporus	35	113	0.00031	230	0.00045
Streptomyces sp. W1SF4	2305220	51	0.00014	104	0.0002
Acidithiobacillus ferridurans	1232575	7	2e-05	0	0
Halomonas campaniensis	213554	12	3e-05	13	3e-05
Campylobacter iguaniorum	1244531	5	1e-05	3	1e-05
Acinetobacter dispersus	70348	5	1e-05	8	2e-05
Amycolatopsis keratiniphila	129921	115	0.00031	275	0.00053
Lactobacillus hokkaidonensis	1193095	1	0	3	1e-05
Nepa hoffmanni	796936	0	0	1	0
Mycobacterium florentinum	292462	59	0.00016	95	0.00018
Ensifer alkalisoli	1752398	59	0.00016	88	0.00017
Chitinimonas sp. R3-44	2594795	47	0.00013	58	0.00011
Acinetobacter towneri	202956	10	3e-05	9	2e-05
Streptomyces spectabilis	68270	79	0.00021	174	0.00034
[Pasteurella] aerogenes	749	2	1e-05	4	1e-05
Streptomyces coeruleorubidus	116188	38	0.0001	83	0.00016
Paenibacillus psychroresistens	1778678	10	3e-05	29	6e-05
Actinobacteria bacterium IMCC26256	1650658	13	4e-05	37	7e-05
Vibrio mimicus	674	7	2e-05	13	3e-05
Caedibacter taeniospiralis	28907	1	0	1	0
Sphingopyxis sp. 113P3	292913	51	0.00014	73	0.00014
Nelumbo nucifera	4432	20	5e-05	36	7e-05
Parasaccharibacter apium	1510841	4	1e-05	15	3e-05
Lysinibacillus sphaericus	1421	9	2e-05	24	5e-05
Moraxella ovis	29433	2	1e-05	9	2e-05
Nitrosomonas europaea	915	110	0.0003	69	0.00013
Methylorubrum extorquens	408	188	0.00051	356	0.00069
Pandoraea thiooxydans	445709	51	0.00014	85	0.00017
Pandoraea fibrosis	1891094	28	8e-05	51	0.0001
Lysobacter sp. HDW10	2714936	39	0.00011	48	9e-05
Bacteriovorax stolpii	960	5	1e-05	8	2e-05
Geobacillus sp. C56-T3	691437	0	0	9	2e-05
Lactobacillus harbinensis	304207	9	2e-05	16	3e-05
Mycobacteroides chelonae	1774	64	0.00017	53	0.0001
Sphingopyxis fribergensis	1515612	64	0.00017	104	0.0002
Acinetobacter venetianus	52133	8	2e-05	1	0
Streptomyces sp. DUT11	1914992	16	4e-05	43	8e-05
Leclercia sp. W17	2282309	5	1e-05	8	2e-05
Bacillus jeotgali	129985	10	3e-05	16	3e-05
Viscum album	3972	1	0	5	1e-05
Pseudoclostridium thermosuccinogenes	84032	19	5e-05	25	5e-05
Lysobacter sp. TY2-98	2290922	84	0.00023	129	0.00025
Cycas taitungensis	54799	0	0	1	0
Nostoc sp. CENA543	1869241	2	1e-05	16	3e-05
Labrenzia sp. PHM005	2590016	30	8e-05	37	7e-05
Pseudolabrys sp. FHR47	2562284	1594	0.00433	225	0.00044
Micromonospora narathiwatensis	299146	178	0.00048	237	0.00046
Salinispora arenicola	168697	73	0.0002	104	0.0002
Polaromonas naphthalenivorans	216465	113	0.00031	114	0.00022
Scytonema sp. HK-05	1137095	7	2e-05	25	5e-05
Sinomonas atrocyanea	37927	80	0.00022	139	0.00027
Pseudomonas sp. TCU-HL1	1856685	24	7e-05	53	0.0001
Clostridium sp. SY8519	1042156	24	7e-05	27	5e-05
Listeria sp. PSOL-1	1844999	3	1e-05	7	1e-05
Thermoanaerobacterium sp. RBIITD	1550240	3	1e-05	20	4e-05
Sporosarcina ureilytica	298596	6	2e-05	8	2e-05
Thermodesulfobacterium commune	1741	0	0	1	0
Raoultella electrica	1259973	7	2e-05	11	2e-05
Nocardioides sp. SB3-45	2558918	151	0.00041	342	0.00066
Spiroplasma taiwanense	2145	0	0	5	1e-05
Stenotrophomonas sp. WZN-1	2005046	24	7e-05	35	7e-05
Cronobacter condimenti	1163710	15	4e-05	20	4e-05
Paenibacillus cellulositrophicus	562959	19	5e-05	49	0.0001
Aeromonas sp. CA23	2033032	7	2e-05	21	4e-05
Acinetobacter lactucae	1785128	0	0	2	0
Microvirgula aerodenitrificans	57480	60	0.00016	79	0.00015
Candidatus Saccharimonas aalborgensis	1332188	14	4e-05	10	2e-05
Paenibacillus swuensis	1178515	3	1e-05	9	2e-05
Thermoanaerobacter mathranii	583357	2	1e-05	2	0
Streptomyces cattleya	29303	81	0.00022	153	0.0003
Candidatus Methylopumilus planktonicus	1581557	2	1e-05	5	1e-05
Halomonas elongata	2746	33	9e-05	66	0.00013
Akkermansia muciniphila	239935	56	0.00015	51	0.0001
Pseudomonas sp. AK6U	1978467	0	0	79	0.00015
Pontimonas salivibrio	1159327	11	3e-05	16	3e-05
Pseudomonas coronafaciens	53409	19	5e-05	13	3e-05
Pseudactinotalea sp. HY158	2654547	129	0.00035	174	0.00034
Tessaracoccus sp. T2.5-30	1909732	386	0.00105	634	0.00123
Gloeothece verrucosa	2546359	7	2e-05	5	1e-05
Methylovirgula ligni	569860	64	0.00017	96	0.00019
Pseudomonas putida	303	368	0.001	735	0.00143
Yersinia similis	367190	2	1e-05	1	0
Beijerinckiaceae bacterium	1978229	37	0.0001	60	0.00012
Spiroplasma poulsonii	2138	3	1e-05	0	0
Bracteacoccus minor	50037	0	0	1	0
Campylobacter hominis	76517	3	1e-05	2	0
Vibrio sp. ZWAL4003	2711221	2	1e-05	5	1e-05
Ferrovibrio terrae	2594003	69	0.00019	140	0.00027
Corynebacterium glutamicum	1718	139	0.00038	205	0.0004
Sedimentisphaera salicampi	1941349	5	1e-05	18	3e-05
Anoxybacter fermentans	1323375	9	2e-05	11	2e-05
Spirosoma sp. BT328	2692134	14	4e-05	12	2e-05
Vibrio cholerae	666	32	9e-05	34	7e-05
Hungateiclostridium saccincola	1677857	26	7e-05	39	8e-05
Lactobacillus heilongjiangensis	1074467	3	1e-05	1	0
Paenibacillus durus	44251	26	7e-05	46	9e-05
Emcibacter sp. MEBiC09520	2582913	15	4e-05	33	6e-05
Synechococcus sp. NIES-970	1827144	3	1e-05	11	2e-05
Neisseriaceae bacterium DSM 100970	2052837	6	2e-05	6	1e-05
Idiomarina andamanensis	1940690	3	1e-05	4	1e-05
Oblitimonas alkaliphila	1697053	93	0.00025	66	0.00013
Planctomycetes bacterium Poly30	2528018	66	0.00018	149	0.00029
Cohnella candidum	2674991	33	9e-05	49	0.0001
Pseudomonas alcaligenes	43263	35	0.0001	70	0.00014
Lactobacillus allii	1847728	3	1e-05	11	2e-05
Rhodococcus pyridinivorans	103816	355	0.00096	247	0.00048
Hydrogenobaculum sp. Y04AAS1	380749	1	0	3	1e-05
Capnocytophaga canimorsus	28188	26	7e-05	32	6e-05
Sporolactobacillus terrae	269673	15	4e-05	23	4e-05
Marinilactibacillus sp. 15R	1911586	10	3e-05	12	2e-05
Shimwellia blattae	563	4	1e-05	15	3e-05
Granulicella mallensis	940614	28	8e-05	53	0.0001
Halobellus limi	699433	0	0	8	2e-05
Bifidobacterium coryneforme	1687	0	0	3	1e-05
Flavobacterium haoranii	683124	37	0.0001	41	8e-05
Bacillus sp. THAF10	2587848	1	0	4	1e-05
Streptomyces chartreusis	1969	109	0.0003	234	0.00045
Cyanobium sp. NIES-981	1851505	32	9e-05	56	0.00011
Halioglobus pacificus	930806	36	0.0001	29	6e-05
Breoghania sp. L-A4	2304600	87	0.00024	125	0.00024
Arcobacter nitrofigilis	28199	5	1e-05	10	2e-05
Spiroplasma culicicola	216935	3	1e-05	1	0
Gordonibacter pamelaeae	471189	35	0.0001	53	0.0001
Comamonas aquatica	225991	81	0.00022	90	0.00017
Helicobacter hepaticus	32025	1	0	6	1e-05
Deinococcus geothermalis	68909	8	2e-05	56	0.00011
Planctomycetes bacterium Pan44	2527983	233	0.00063	627	0.00122
Pseudomonas sp. R11-23-07	658632	10	3e-05	12	2e-05
Vibrio sp. HBUAS61001	2479546	7	2e-05	3	1e-05
Selenomonas sp. oral taxon 126	712528	12	3e-05	21	4e-05
Veillonella atypica	39777	3	1e-05	5	1e-05
Pyricularia pennisetigena	1578925	25	7e-05	38	7e-05
Bradyrhizobium sp. 4(2017)	1404402	70	0.00019	113	0.00022
Nitrosomonas sp. Is79A3	261292	9	2e-05	16	3e-05
Engraulis mordax	239368	1	0	0	0
Streptomyces xinghaiensis	1038928	50	0.00014	140	0.00027
Tamlana sp. UJ94	2069432	24	7e-05	48	9e-05
Rhodococcus sp. MTM3W5.2	1805827	102	0.00028	160	0.00031
Swingsia sp. F3b2	2558361	3	1e-05	11	2e-05
Pseudomonas furukawaii	1149133	53	0.00014	69	0.00013
Bacillus sp. SDLI1	1774743	16	4e-05	0	0
Novosphingobium sp. Gsoil 351	2675225	38	0.0001	46	9e-05
Actinomyces sp. 2129	2321394	29	8e-05	38	7e-05
Aeromonas bestiarum	105751	0	0	1	0
Leuconostoc lactis	1246	5	1e-05	9	2e-05
Macrococcus canis	1855823	5	1e-05	8	2e-05
Geoalkalibacter subterraneus	483547	56	0.00015	74	0.00014
Streptomyces tirandamycinicus	2174846	51	0.00014	93	0.00018
Rufibacter sp. DG31D	1379910	18	5e-05	25	5e-05
Tepidanaerobacter acetatoxydans	499229	7	2e-05	13	3e-05
Olleya aquimaris	639310	15	4e-05	30	6e-05
Pirellula sp. SH-Sr6A	1632865	46	0.00013	87	0.00017
Planctomycetes bacterium EC9	1930277	29	8e-05	95	0.00018
Dickeya chrysanthemi	556	21	6e-05	11	2e-05
Caldicellulosiruptor obsidiansis	717609	4	1e-05	3	1e-05
Persephonella marina	309805	4	1e-05	3	1e-05
Capnocytophaga sp. FDAARGOS_737	2545799	9	2e-05	2	0
Exiguobacterium sp. U13-1	1849031	3	1e-05	0	0
Candida albicans	5476	11	3e-05	6	1e-05
Sphingobium sp. SCG-1	2072936	26	7e-05	38	7e-05
Pseudomonas sp. s211(2017)	2045200	4	1e-05	0	0
Streptomyces sp. 604F	1476754	23	6e-05	48	9e-05
Niabella ginsenosidivorans	1176587	8	2e-05	18	3e-05
Georgenia sp. Z443	2589797	111	0.0003	198	0.00038
Pseudomonas sp. 31-12	2201356	9	2e-05	14	3e-05
Confluentimicrobium sp. EMB200-NS6	1609966	196	0.00053	222	0.00043
Rickettsiales endosymbiont of Stachyamoeba lipophora	2486578	3	1e-05	3	1e-05
Legionella israelensis	454	11	3e-05	8	2e-05
Streptococcus sp. HSISB1	1316409	3	1e-05	0	0
Blastosporella zonata	530045	1	0	1	0
Kyrpidia tusciae	33943	9	2e-05	27	5e-05
Aquitalea sp. THG-DN7.12	1537400	39	0.00011	47	9e-05
Candidatus Blochmannia chromaiodes	251542	1	0	1	0
Zunongwangia profunda	398743	26	7e-05	31	6e-05
Candidatus Blochmannia vafer	251535	1	0	2	0
Providencia rettgeri	587	30	8e-05	18	3e-05
Citrobacter pasteurii	1563222	0	0	8	2e-05
Halothermothrix orenii	31909	4	1e-05	11	2e-05
Halomonas titanicae	664683	24	7e-05	36	7e-05
Bacteroides coprosuis	151276	97	0.00026	80	0.00016
Corynebacterium geronticis	2079234	15	4e-05	28	5e-05
Chryseobacterium sp. H3001	2487073	9	2e-05	18	3e-05
Yangia sp. CCB-MM3	1792508	94	0.00026	116	0.00023
Erythrobacter sp. YH-07	2182384	23	6e-05	28	5e-05
Pelosinus sp. UFO1	484770	7	2e-05	7	1e-05
Roseimaritima ulvae	980254	79	0.00021	149	0.00029
Mesorhizobium opportunistum	593909	104	0.00028	128	0.00025
Enterococcus thailandicus	417368	36	0.0001	3	1e-05
Absiella sp. 9CBEGH2	2583452	3	1e-05	0	0
Paraliobacillus sp. X-1125	2213194	7	2e-05	13	3e-05
Leuconostoc gelidum	1244	6	2e-05	6	1e-05
Xanthomonas euvesicatoria	456327	62	0.00017	157	0.0003
Olsenella sp. GAM18	2109685	287	0.00078	144	0.00028
Synechococcus sp. PCC 73109	374982	15	4e-05	2	0
Streptomyces sp. GS7	2692234	38	0.0001	113	0.00022
Azoarcus sp. DN11	356837	183	0.0005	233	0.00045
Lactobacillus manihotivorans	88233	2	1e-05	6	1e-05
Pectobacterium polaris	2042057	4	1e-05	17	3e-05
Herbaspirillum seropedicae	964	69	0.00019	97	0.00019
Actinopolyspora erythraea	414996	33	9e-05	116	0.00023
Vibrio navarrensis	29495	3	1e-05	14	3e-05
Fusarium pseudograminearum	101028	6	2e-05	15	3e-05
Rhodococcus sp. H-CA8f	1727214	7	2e-05	18	3e-05
Acacia ligulata	138025	7	2e-05	3	1e-05
Halomonas sp. SF2003	2136172	24	7e-05	27	5e-05
Aeromonas veronii	654	64	0.00017	82	0.00016
Desulfitobacterium dichloroeliminans	233055	22	6e-05	85	0.00017
Acetohalobium arabaticum	28187	4	1e-05	6	1e-05
Micronycteris megalotis	148066	1	0	0	0
Streptomyces cinereoruber	67260	12	3e-05	36	7e-05
Candidatus Pelagibacter sp. IMCC9063	1002672	0	0	7	1e-05
Thermodesulfobium acidiphilum	1794699	2	1e-05	3	1e-05
Mycobacteroides immunogenum	83262	37	0.0001	36	7e-05
Pragia sp. CF-458	2498113	6	2e-05	4	1e-05
Lysobacter capsici	435897	146	0.0004	220	0.00043
Streptomyces leeuwenhoekii	1437453	33	9e-05	53	0.0001
Streptococcus pyogenes	1314	14	4e-05	66	0.00013
Sphingopyxis alaskensis	117207	53	0.00014	110	0.00021
Pantoea sp. PSNIH1	1484158	8	2e-05	13	3e-05
Mycoplasma meleagridis	29561	2	1e-05	3	1e-05
Prunus avium	42229	24	7e-05	0	0
Lactobacillus paracollinoides	240427	3	1e-05	5	1e-05
Gordonia insulae	2420509	71	0.00019	104	0.0002
Bacteroides caccae	47678	13	4e-05	15	3e-05
Corynebacterium resistens	258224	7	2e-05	16	3e-05
Encephalitozoon hellem	27973	1	0	1	0
Streptococcus equi	1336	10	3e-05	7	1e-05
Acinetobacter sp. ACNIH2	1758189	13	4e-05	7	1e-05
Acinetobacter sp. ACNIH1	1636603	1	0	9	2e-05
Calothrix sp. 336/3	1337936	1	0	4	1e-05
Sphingopyxis sp. FD7	1914525	40	0.00011	104	0.0002
Weissella koreensis	165096	2	1e-05	7	1e-05
Psychrobacter sp. P11F6	1699621	3	1e-05	10	2e-05
Erwinia tasmaniensis	338565	6	2e-05	11	2e-05
Crinalium epipsammum	241425	2	1e-05	12	2e-05
Pseudomonas sp. R3-18-08	1173283	8	2e-05	5	1e-05
Ruminococcus bicirculans	1160721	60	0.00016	61	0.00012
Marinomonas primoryensis	178399	6	2e-05	6	1e-05
Waddlia chondrophila	71667	25	7e-05	24	5e-05
Vibrio rumoiensis	76258	1	0	5	1e-05
Neisseria flavescens	484	3	1e-05	6	1e-05
Ralstonia solanacearum	305	328	0.00089	554	0.00108
Streptomyces sp. F8	1436085	3	1e-05	5	1e-05
Planctomycetes bacterium FF011L	1930274	32	9e-05	67	0.00013
Streptomyces sp. F2	317660	0	0	2	0
Paracoccus yeei	147645	1066	0.0029	1084	0.00211
Pectobacterium odoriferum	78398	6	2e-05	6	1e-05
Mycolicibacterium alvei	67081	263	0.00071	237	0.00046
Vibrio neocaledonicus	1208308	0	0	7	1e-05
Hydrogenophaga crassostreae	1763535	93	0.00025	125	0.00024
Bradyrhizobium sp. BTAi1	288000	82	0.00022	141	0.00027
Kiritimatiella glycovorans	1307763	58	0.00016	87	0.00017
Croceibacter atlanticus	313588	10	3e-05	12	2e-05
Aerococcus sanguinicola	119206	3	1e-05	9	2e-05
Dermabacter jinjuensis	1667168	23	6e-05	23	4e-05
Verrucomicrobium sp. GAS474	1882831	44	0.00012	98	0.00019
[Arcobacter] porcinus	1935204	10	3e-05	7	1e-05
Candidatus Erwinia haradaeae	1922217	8	2e-05	17	3e-05
Dietzia lutea	546160	89	0.00024	146	0.00028
Chlamydia sp. S15-834C	1967783	0	0	1	0
Glaciecola nitratireducens	300231	2	1e-05	5	1e-05
Acinetobacter sp. LoGeW2-3	1808001	2	1e-05	8	2e-05
Sphingosinithalassobacter sp. zrk23	2711215	40	0.00011	62	0.00012
Stigmatella aurantiaca	41	88	0.00024	191	0.00037
Siansivirga zeaxanthinifaciens	762954	15	4e-05	71	0.00014
Ogataea parapolymorpha	1005962	1	0	7	1e-05
Chelatococcus daeguensis	444444	72	0.0002	145	0.00028
Limnohabitans sp. 63ED37-2	1678128	44	0.00012	57	0.00011
Desulfurobacterium thermolithotrophum	64160	3	1e-05	7	1e-05
Denitrovibrio acetiphilus	118000	4	1e-05	1	0
Vibrio furnissii	29494	24	7e-05	21	4e-05
Anaerobutyricum hallii	39488	1550	0.00421	996	0.00193
Falco columbarius	8953	0	0	1	0
Candidatus Neorickettsia finleia	2686014	2	1e-05	5	1e-05
Klebsiella quasivariicola	2026240	0	0	4	1e-05
Devosia ginsengisoli	400770	502	0.00136	461	0.0009
Micromonospora zamorensis	709883	95	0.00026	176	0.00034
Streptomyces sp. RLB1-9	2594454	48	0.00013	48	9e-05
Mycobacterium paraseoulense	590652	32	9e-05	89	0.00017
Nocardia otitidiscaviarum	1823	55	0.00015	125	0.00024
Methylobacillus flagellatus	405	28	8e-05	41	8e-05
Selenomonas sp. oral taxon 920	1884263	10	3e-05	15	3e-05
Halorubrum ezzemoulense	337243	2	1e-05	4	1e-05
Ornithinimicrobium flavum	1288636	448	0.00122	650	0.00126
Aggregatibacter actinomycetemcomitans	714	9	2e-05	8	2e-05
Shewanella psychrophila	225848	5	1e-05	9	2e-05
Achromobacter sp. AONIH1	1758194	98	0.00027	132	0.00026
Pulveribacter suum	2116657	205	0.00056	224	0.00044
Mycobacterium xenopi	1789	59	0.00016	92	0.00018
Bacillus filamentosus	1402861	9	2e-05	18	3e-05
Rhodomicrobium vannielii	1069	56	0.00015	93	0.00018
Ureaplasma urealyticum	2130	3	1e-05	2	0
Microbacterium oxydans	82380	181	0.00049	300	0.00058
Desulfotomaculum reducens	59610	6	2e-05	17	3e-05
Salinivirga cyanobacteriivorans	1307839	17	5e-05	26	5e-05
Empedobacter brevis	247	9	2e-05	15	3e-05
Jeotgalibaca sp. H21T32	2496265	12	3e-05	20	4e-05
Sulfurovum sp. NBC37-1	387093	7	2e-05	13	3e-05
Natrialba magadii	13769	1	0	6	1e-05
Pedobacter steynii	430522	8	2e-05	17	3e-05
Roseomonas sp. FDAARGOS_362	2018065	61	0.00017	89	0.00017
Rhodoferax sp. Gr-4	2527691	33	9e-05	29	6e-05
Bradyrhizobium sp. ORS 278	114615	78	0.00021	124	0.00024
Variovorax paradoxus	34073	737	0.002	997	0.00194
Escherichia coli	562	1768	0.0048	786	0.00153
Thiomicrorhabdus aquaedulcis	2211106	8	2e-05	6	1e-05
Nonlabens spongiae	331648	11	3e-05	17	3e-05
Streptomyces sp. GSSD-12	2282738	52	0.00014	91	0.00018
Exiguobacterium sp. MH3	1399115	5	1e-05	0	0
Teredinibacter turnerae	2426	6	2e-05	18	3e-05
Acinetobacter sp. SWBY1	2079596	10	3e-05	3	1e-05
Singulisphaera acidiphila	466153	97	0.00026	224	0.00044
Halostagnicola larsenii	353800	9	2e-05	11	2e-05
Emcibacter congregatus	2043170	13	4e-05	17	3e-05
Pseudodesulfovibrio aespoeensis	182210	56	0.00015	89	0.00017
Candidatus Pantoea carbekii	1235990	2	1e-05	1	0
Pragia fontium	82985	3	1e-05	8	2e-05
Xenorhabdus poinarii	40577	1	0	3	1e-05
Winogradskyella sp. PC-19	754417	13	4e-05	16	3e-05
Acinetobacter defluvii	1871111	10	3e-05	7	1e-05
Pimelobacter simplex	2045	199	0.00054	531	0.00103
Pseudomonas monteilii	76759	71	0.00019	104	0.0002
Micrococcus sp. V7	404582	0	0	1	0
Mycoplasma bovirhinis	29553	3	1e-05	2	0
Streptococcus porcinus	1340	11	3e-05	8	2e-05
Oryzomicrobium terrae	1735038	89	0.00024	120	0.00023
Shewanella sediminis	271097	2	1e-05	8	2e-05
Sphingobacterium lactis	797291	7	2e-05	11	2e-05
Ustilago maydis	5270	19	5e-05	34	7e-05
Synechococcus sp. KORDI-52	585425	3	1e-05	14	3e-05
Olsenella umbonata	604330	44	0.00012	36	7e-05
Campylobacter curvus	200	2	1e-05	4	1e-05
Methylobacterium brachiatum	269660	53	0.00014	107	0.00021
Actinoalloteichus hymeniacidonis	340345	42	0.00011	120	0.00023
Gammaproteobacteria bacterium DM2	2169539	10	3e-05	13	3e-05
Commensalibacter sp. AMU001	2478912	0	0	2	0
Ulva flexuosa	83791	1	0	0	0
Pseudodesulfovibrio piezophilus	879567	6	2e-05	12	2e-05
Sulfuriferula sp. AH1	1985873	38	0.0001	53	0.0001
Staphylococcus delphini	53344	1	0	2	0
Staphylococcus schleiferi	1295	1	0	2	0
Kutzneria albida	43357	132	0.00036	314	0.00061
Bacillus oceanisediminis	665099	8	2e-05	27	5e-05
Nitrospira moscoviensis	42253	55	0.00015	142	0.00028
Yersinia hibernica	2339259	4	1e-05	8	2e-05
Paraprevotella xylaniphila	454155	19	5e-05	13	3e-05
Thermosynechococcus sp. NK55a	1394889	6	2e-05	9	2e-05
Thalassospira marina	2048283	13	4e-05	17	3e-05
Pyropia pulchra	60925	1	0	0	0
Pasteurella multocida	747	96	0.00026	77	0.00015
Serratia sp. 1D1416	2447890	8	2e-05	8	2e-05
Bradyrhizobium diazoefficiens	1355477	105	0.00029	259	0.0005
Streptomyces globisporus	1908	47	0.00013	138	0.00027
Pseudomonas granadensis	1421430	8	2e-05	13	3e-05
Bifidobacterium bifidum	1681	73	0.0002	85	0.00017
Mycolicibacterium chitae	1792	127	0.00035	193	0.00037
Acinetobacter sp. WCHA55	2004646	0	0	7	1e-05
Cucumis sativus	3659	5	1e-05	2	0
Yoonia vestfoldensis	245188	95	0.00026	92	0.00018
Sulfuricurvum kujiense	148813	9	2e-05	8	2e-05
Pseudomonas syringae	317	152	0.00041	238	0.00046
Paenibacillus physcomitrellae	1619311	6	2e-05	12	2e-05
Sphingobium indicum	332055	21	6e-05	38	7e-05
Leclercia sp. LSNIH1	1920114	0	0	7	1e-05
Rhizobium sp. S41	1869170	81	0.00022	49	0.0001
Flavobacterium sp. CJ74	2294119	8	2e-05	7	1e-05
Pseudoalteromonas piratica	1348114	3	1e-05	3	1e-05
Serratia sp. 3ACOL1	2448483	2	1e-05	2	0
Vibrio cincinnatiensis	675	13	4e-05	3	1e-05
Mesorhizobium sp. M4B.F.Ca.ET.058.02.1.1	2493675	107	0.00029	142	0.00028
Altererythrobacter ishigakiensis	476157	13	4e-05	13	3e-05
Candidatus Saccharibacteria bacterium FS14P	2699181	0	0	4	1e-05
Chloroherpeton thalassium	100716	8	2e-05	18	3e-05
Agrobacterium fabrum	1176649	51	0.00014	58	0.00011
Hyphomicrobium denitrificans	53399	230	0.00063	327	0.00064
Streptococcus thermophilus	1308	15	4e-05	20	4e-05
Mycolicibacterium parafortuitum	39692	68	0.00018	153	0.0003
Rhizobium sp. N541	1703970	1232	0.00335	0	0
Geminocystis herdmanii	669359	3	1e-05	6	1e-05
Mycoplasma suis	57372	1	0	0	0
Synechococcus elongatus	32046	10	3e-05	18	3e-05
Nostoc sp. 'Lobaria pulmonaria (5183) cyanobiont'	1618022	6	2e-05	2	0
Thermobaculum terrenum	166501	9	2e-05	19	4e-05
Alistipes communis	2585118	36	0.0001	52	0.0001
Cytophagales bacterium TFI 002	1945892	10	3e-05	17	3e-05
Campylobacter pinnipediorum	1965231	4	1e-05	4	1e-05
Caulobacteraceae bacterium OTSz_A_272	1759059	41	0.00011	122	0.00024
Kordia sp. SMS9	2282170	18	5e-05	13	3e-05
Nocardioides sp. dk3136	2575373	116	0.00032	260	0.0005
Trimeresurus sichuanensis	1048828	1	0	0	0
Candidatus Pelagibacter sp. RS39	1977864	2	1e-05	0	0
Bacillus sp. JAS24-2	2217832	0	0	6	1e-05
Enterobacter roggenkampii	1812935	12	3e-05	8	2e-05
Candidatus Thiodictyon syntrophicum	1166950	118	0.00032	170	0.00033
Leclercia adecarboxylata	83655	42	0.00011	58	0.00011
Hymenobacter sp. APR13	1356852	31	8e-05	60	0.00012
Aerococcus urinaeequi	51665	15	4e-05	25	5e-05
Geovibrio thiophilus	139438	8	2e-05	10	2e-05
Hahella sp. KA22	1628392	25	7e-05	38	7e-05
Oenococcus kitaharae	336988	0	0	3	1e-05
Mycobacterium grossiae	1552759	65	0.00018	173	0.00034
Conexibacter woesei	191495	316	0.00086	1117	0.00217
Mycolicibacterium psychrotolerans	216929	74	0.0002	109	0.00021
Legionella lansingensis	45067	5	1e-05	9	2e-05
Yersinia frederiksenii	29484	7	2e-05	1	0
Sphinx morio	1078808	0	0	1	0
Desulfovibrio alaskensis	58180	41	0.00011	67	0.00013
Streptococcus sp. I-G2	1156431	6	2e-05	0	0
Legionella endosymbiont of Polyplax serrata	2005262	2	1e-05	6	1e-05
Prosthecochloris sp. CIB 2401	1868325	20	5e-05	34	7e-05
Streptomyces malaysiensis	92644	23	6e-05	29	6e-05
Thiomonas sp. X19	1050370	100	0.00027	131	0.00025
Corynebacterium lactis	1231000	12	3e-05	32	6e-05
Terriglobus roseus	392734	55	0.00015	84	0.00016
Shewanella amazonensis	60478	5	1e-05	15	3e-05
Pseudomonas sp. RU47	2005388	6	2e-05	15	3e-05
Cellulophaga lytica	979	35	0.0001	33	6e-05
Nitrosomonas eutropha	916	1332	0.00362	467	0.00091
Corynebacterium xerosis	1725	346	0.00094	317	0.00062
Bacillus smithii	1479	8	2e-05	6	1e-05
Enterococcus faecalis	1351	195	0.00053	121	0.00024
Dickeya sp. Secpp 1600	2037915	18	5e-05	0	0
Arachidicoccus sp. BS20	1850526	15	4e-05	24	5e-05
Mycobacterium lacus	169765	63	0.00017	95	0.00018
Pseudoalteromonas sp. DL-6	1390185	10	3e-05	4	1e-05
Olsenella uli	133926	33	9e-05	31	6e-05
Tetraphis pellucida	37420	1	0	0	0
Caloramator sp. E03	2576307	10	3e-05	10	2e-05
Labrenzia sp. THAF35	2587854	28	8e-05	61	0.00012
Luteibacter rhizovicinus	242606	72	0.0002	88	0.00017
Brevibacillus formosus	54913	0	0	12	2e-05
Clostridium sp. AWRP	2212991	15	4e-05	30	6e-05
Streptomyces sp. M56	1495638	25	7e-05	41	8e-05
Pochonia chlamydosporia	280754	85	0.00023	75	0.00015
Lactobacillus fructivorans	1614	2	1e-05	5	1e-05
Cupriavidus taiwanensis	164546	385	0.00105	821	0.00159
Erwinia billingiae	182337	8	2e-05	24	5e-05
Pseudomonas soli	1306993	3	1e-05	11	2e-05
Hydrogenovibrio crunogenus	39765	7	2e-05	10	2e-05
Pseudomonas sp. SWI36	2083052	7	2e-05	0	0
Geobacter anodireducens	1340425	29	8e-05	51	0.0001
Anaerococcus mediterraneensis	1870984	2	1e-05	4	1e-05
Gudongella oleilytica	1582259	32	9e-05	28	5e-05
Luteimonas yindakuii	2565782	130	0.00035	150	0.00029
Rhodoferax saidenbachensis	1484693	48	0.00013	63	0.00012
Variovorax sp. PBS-H4	434008	121	0.00033	153	0.0003
Streptomyces xiamenensis	408015	62	0.00017	121	0.00024
Ezakiella massiliensis	1852374	5	1e-05	8	2e-05
Pseudoalteromonas haloplanktis	228	0	0	3	1e-05
Planctopirus limnophila	120	27	7e-05	55	0.00011
Pelolinea submarina	913107	30	8e-05	23	4e-05
Candidatus Azobacteroides pseudotrichonymphae	511435	9	2e-05	15	3e-05
Paraburkholderia caffeinilytica	1761016	34	9e-05	61	0.00012
Novosphingobium tardaugens	169176	290	0.00079	539	0.00105
Avibacterium volantium	762	5	1e-05	1	0
Cryobacterium sp. LW097	1978566	53	0.00014	98	0.00019
Tessaracoccus aquimaris	1332264	263	0.00071	407	0.00079
Parashewanella tropica	2547970	4	1e-05	3	1e-05
Chryseobacterium antarcticum	266748	7	2e-05	11	2e-05
Sanguibacter sp. HDW7	2714931	128	0.00035	182	0.00035
Aminipila sp. JN-18	2507160	26	7e-05	24	5e-05
Sphingorhabdus sp. YGSMI21	2077182	23	6e-05	31	6e-05
Brucella sp. 2280	2592625	12	3e-05	18	3e-05
Desulfallas gibsoniae	102134	18	5e-05	32	6e-05
Arthrobacter sp. AK-1	415095	0	0	2	0
Sphingobium sp. YBL2	484429	32	9e-05	38	7e-05
Burkholderia sp. KJ006	416344	11	3e-05	11	2e-05
Bacillus thermocopriae	1215031	0	0	7	1e-05
Mycoplasma citelli	171281	0	0	1	0
Bythopirellula goksoyri	1400387	72	0.0002	191	0.00037
Oceanimonas sp. GK1	511062	37	0.0001	42	8e-05
Methylomonas sp. GJ1	2608981	26	7e-05	36	7e-05
Fusobacterium nucleatum	851	75	0.0002	31	6e-05
Ornithinimicrobium sp. HY006	2508882	301	0.00082	484	0.00094
Pseudomonas trivialis	200450	27	7e-05	33	6e-05
Bradyrhizobium amphicarpaeae	1404768	61	0.00017	63	0.00012
Rhizobium sp. IRBG74	424182	23	6e-05	19	4e-05
Synechococcus sp. PCC 7336	195250	15	4e-05	12	2e-05
Mannheimia sp. ZY170218	2679994	2	1e-05	1	0
Sulfitobacter pseudonitzschiae	1402135	120	0.00033	80	0.00016
Acidiphilium cryptum	524	47	0.00013	82	0.00016
Acidobacterium capsulatum	33075	51	0.00014	78	0.00015
Variovorax sp. PMC12	2126319	102	0.00028	138	0.00027
Agromyces protaetiae	2509455	106	0.00029	137	0.00027
Bacillus simplex	1478	13	4e-05	25	5e-05
Frankia inefficax	298654	181	0.00049	345	0.00067
Streptomyces sp. WAC 06738	2203210	51	0.00014	113	0.00022
Mycoplasma iowae	2116	3	1e-05	3	1e-05
Helicobacter mustelae	217	1	0	1	0
Streptomyces rochei	1928	31	8e-05	52	0.0001
Desulfovibrio hydrothermalis	191026	10	3e-05	10	2e-05
Candidatus Fokinia solitaria	1802984	1	0	5	1e-05
Candidatus Midichloria mitochondrii	234827	0	0	1	0
Bacteroides xylanisolvens	371601	37	0.0001	15	3e-05
Desulfosporosinus youngiae	339862	54	0.00015	39	8e-05
Amycolatopsis japonica	208439	44	0.00012	166	0.00032
Synechocystis sp. CACIAM 05	1933929	5	1e-05	6	1e-05
Salaquimonas pukyongi	2712698	39	0.00011	37	7e-05
Methylobacterium sp. WL1	2603276	40	0.00011	102	0.0002
Novosphingobium ginsenosidimutans	1176536	33	9e-05	44	9e-05
Helicobacter pylori	210	16	4e-05	51	0.0001
Serratia sp. MYb239	2033438	6	2e-05	12	2e-05
Streptomyces bacillaris	68179	34	9e-05	29	6e-05
Stenotrophomonas sp. 364	2691571	50	0.00014	45	9e-05
Mycobacterium heidelbergense	53376	53	0.00014	92	0.00018
Rathayibacter rathayi	33887	33	9e-05	69	0.00013
Aquiflexum balticum	280473	14	4e-05	26	5e-05
Bacillus coagulans	1398	14	4e-05	37	7e-05
Candidatus Cytomitobacter primus	2066024	0	0	4	1e-05
Mesorhizobium japonicum	2066070	115	0.00031	115	0.00022
Rathayibacter sp. VKM Ac-2801	2609255	38	0.0001	87	0.00017
Apibacter sp. HY041	2500547	4	1e-05	15	3e-05
Rathayibacter sp. VKM Ac-2804	2609257	53	0.00014	68	0.00013
Rathayibacter sp. VKM Ac-2805	2609258	27	7e-05	65	0.00013
Methylomonas methanica	421	38	0.0001	42	8e-05
Vibrio panuliri	1381081	12	3e-05	8	2e-05
Halieaceae bacterium IMCC3088	2518989	10	3e-05	15	3e-05
Shewanella woodyi	60961	2	1e-05	7	1e-05
Shewanella pealeana	70864	5	1e-05	9	2e-05
Haemophilus pittmaniae	249188	9	2e-05	2	0
Streptomyces griseoviridis	45398	53	0.00014	106	0.00021
Microbacterium sp. 1.5R	1916917	45	0.00012	118	0.00023
Streptomyces cyaneogriseus	68192	31	8e-05	79	0.00015
Sulfitobacter sp. SK025	1389011	167	0.00045	126	0.00024
Virgibacillus sp. Bac330	2419841	3	1e-05	14	3e-05
Closterium baillyanum	1416941	0	0	1	0
Candidatus Thioglobus sp. NP1	2508687	1	0	4	1e-05
Clostridium sp. SYSU GA15002T	2587161	11	3e-05	18	3e-05
Treponema sp. OMZ 838	1539298	2	1e-05	4	1e-05
Microbacterium sp. Y-01	2048898	125	0.00034	189	0.00037
Virgibacillus sp. Bac332	2419842	8	2e-05	9	2e-05
Microbulbifer thermotolerans	252514	41	0.00011	45	9e-05
Prevotella melaninogenica	28132	19	5e-05	22	4e-05
Brevibacterium siliguriense	1136497	20	5e-05	50	0.0001
Vibrio ponticus	265668	5	1e-05	8	2e-05
Vibrio metoecus	1481663	9	2e-05	9	2e-05
Ochrobactrum quorumnocens	271865	24	7e-05	26	5e-05
Enterobacteriaceae bacterium strain FGI 57	693444	7	2e-05	10	2e-05
Rhodococcus sp. X156	2499145	77	0.00021	202	0.00039
Borrelia coriaceae	144	2	1e-05	2	0
Altererythrobacter namhicola	645517	15	4e-05	38	7e-05
Paludisphaera borealis	1387353	191	0.00052	407	0.00079
Sporosarcina sp. P37	1930546	5	1e-05	6	1e-05
Sporosarcina sp. P33	1930764	2	1e-05	7	1e-05
Geosporobacter ferrireducens	1424294	14	4e-05	25	5e-05
Streptococcus mitis	28037	28	8e-05	12	2e-05
Streptomyces sp. CNQ-509	444103	24	7e-05	125	0.00024
Lactobacillus zhachilii	2304606	2	1e-05	5	1e-05
Ajuga reptans	38596	1	0	3	1e-05
Capnocytophaga haemolytica	45243	8	2e-05	3	1e-05
Mesorhizobium sp. DCY119	2108445	137	0.00037	214	0.00042
Campylobacter peloridis	488546	4	1e-05	5	1e-05
Sphingobium cloacae	120107	57	0.00015	61	0.00012
Planctomycetes bacterium V22	2528027	50	0.00014	78	0.00015
Trametes hirsuta	5327	0	0	1	0
Chlamydia psittaci	83554	0	0	5	1e-05
Ferrimonas balearica	44012	24	7e-05	41	8e-05
Changchengzhania lutea	2049305	29	8e-05	41	8e-05
Encephalitozoon intestinalis	58839	0	0	6	1e-05
Aspergillus oryzae	5062	35	0.0001	47	9e-05
Natrinema pellirubrum	69525	3	1e-05	6	1e-05
Helicana wuana	72982	1	0	0	0
Chryseobacterium indologenes	253	13	4e-05	23	4e-05
Codonopsis lanceolata	103999	0	0	1	0
Mahella australiensis	252966	11	3e-05	14	3e-05
Brucella sp. 10RB9215	1149953	14	4e-05	18	3e-05
Photorhabdus asymbiotica	291112	6	2e-05	7	1e-05
Mycoplasma anserisalpingitidis	519450	0	0	2	0
Calditerrivibrio nitroreducens	477976	1	0	8	2e-05
Streptococcus viridans	78535	12	3e-05	17	3e-05
Pelosinus fermentans	365349	13	4e-05	11	2e-05
Paenibacillus sp. 14171R-81	2704463	17	5e-05	42	8e-05
Mycobacterium sp. WY10	1920667	40	0.00011	63	0.00012
Leptotrichia wadei	157687	13	4e-05	11	2e-05
Botrytis cinerea	40559	19	5e-05	24	5e-05
Xanthomonas vesicatoria	56460	78	0.00021	59	0.00011
[Candida] glabrata	5478	2	1e-05	8	2e-05
Algibacter sp. L3A6	2686366	15	4e-05	42	8e-05
Acidiferrobacter sp. SPIII_3	1281578	57	0.00015	90	0.00017
Eubacterium maltosivorans	2041044	8	2e-05	17	3e-05
Xanthomonas cassavae	56450	55	0.00015	40	8e-05
Streptococcus sp. 1643	2576376	2	1e-05	0	0
Actinobacillus succinogenes	67854	0	0	7	1e-05
Streptomyces galilaeus	33899	47	0.00013	102	0.0002
Bacteroides thetaiotaomicron	818	28	8e-05	24	5e-05
Lactobacillus jensenii	109790	3	1e-05	5	1e-05
Fusobacterium ulcerans	861	9	2e-05	18	3e-05
Gloeobacter kilaueensis	1416614	23	6e-05	65	0.00013
Methylovulum psychrotolerans	1704499	13	4e-05	28	5e-05
Pseudomonas fluorescens	294	254	0.00069	470	0.00091
Marinobacter sp. NP-4(2019)	2488665	23	6e-05	36	7e-05
Alistipes megaguti	2364787	42	0.00011	46	9e-05
Robiginitalea biformata	252307	25	7e-05	47	9e-05
Variovorax sp. PBL-E5	434014	130	0.00035	176	0.00034
Arcobacter halophilus	197482	5	1e-05	5	1e-05
Candidatus Bipolaricaulis anaerobius	2026885	11	3e-05	42	8e-05
Shewanella baltica	62322	54	0.00015	59	0.00011
Methylorubrum populi	223967	126	0.00034	269	0.00052
Bartonella bovis	155194	0	0	3	1e-05
Rhizobium grahamii	1120045	50	0.00014	69	0.00013
Anaerostipes hadrus	649756	5745	0.01561	2891	0.00562
Truepera radiovictrix	332249	26	7e-05	79	0.00015
Paenibacillus donghaensis	414771	19	5e-05	32	6e-05
Pediococcus claussenii	187452	2	1e-05	1	0
Pseudomonas luteola	47886	7	2e-05	14	3e-05
Enterobacter asburiae	61645	17	5e-05	23	4e-05
Streptococcus parasanguinis	1318	2	1e-05	14	3e-05
Helicobacter suis	104628	2	1e-05	1	0
Corynebacterium camporealensis	161896	11	3e-05	21	4e-05
Rodentibacter heylii	1906744	6	2e-05	0	0
[Mycobacterium] stephanolepidis	1520670	27	7e-05	25	5e-05
Mycobacterium sp. DL440	2675523	81	0.00022	116	0.00023
Acetobacter oryzoeni	2500548	5	1e-05	8	2e-05
Streptomyces vinaceus	1960	45	0.00012	98	0.00019
Sandaracinus amylolyticus	927083	330	0.0009	486	0.00094
Sulfitobacter sp. D7	1968541	110	0.0003	99	0.00019
Butomus umbellatus	50236	0	0	1	0
Shewanella sp. MR-7	60481	0	0	4	1e-05
Flavobacterium commune	1306519	26	7e-05	47	9e-05
Verminephrobacter eiseniae	364317	112	0.0003	164	0.00032
Pantoea sp. 201603H	2479547	2	1e-05	7	1e-05
Planctomycetes bacterium ElP	2527974	145	0.00039	379	0.00074
Neisseria elongata	495	22	6e-05	23	4e-05
Oceanisphaera profunda	1416627	15	4e-05	15	3e-05
Mucilaginibacter paludis	423351	16	4e-05	28	5e-05
Enterococcus durans	53345	91	0.00025	10	2e-05
Streptomyces antibioticus	1890	57	0.00015	116	0.00023
Planococcus rifietoensis	200991	29	8e-05	66	0.00013
Vibrio antiquarius	150340	4	1e-05	0	0
Arthrospira platensis	118562	14	4e-05	15	3e-05
Thermanaeromonas toyohensis	161154	11	3e-05	12	2e-05
Streptomyces sp. PVA 94-07	1223307	16	4e-05	14	3e-05
Streptomyces sp. CCM_MD2014	1561022	24	7e-05	68	0.00013
Sphingobium fuliginis	336203	25	7e-05	42	8e-05
Planctomycetes bacterium CA51	2527990	28	8e-05	60	0.00012
Pseudomonas sp. St29	1500687	20	5e-05	9	2e-05
Diaphorobacter polyhydroxybutyrativorans	1546149	122	0.00033	117	0.00023
Chromobacterium sp. IIBBL 274-1	2202142	32	9e-05	56	0.00011
Mycoplasma alkalescens	45363	2	1e-05	0	0
Dokdonia sp. MED134	313590	3	1e-05	9	2e-05
Mycobacterium pseudoshottsii	265949	0	0	12	2e-05
Corynebacterium glyciniphilum	1404244	19	5e-05	49	0.0001
Psychrobacillus sp. AK 1817	2303505	5	1e-05	5	1e-05
Brevundimonas subvibrioides	74313	24	7e-05	47	9e-05
Burkholderia insecticola	758793	49	0.00013	75	0.00015
Aminobacter sp. MSH1	374606	189	0.00051	267	0.00052
Raoultella sp. NCTC 9189	2583577	0	0	3	1e-05
Tuwongella immobilis	692036	41	0.00011	79	0.00015
Halomonas subglaciescola	29571	25	7e-05	46	9e-05
endosymbiont of Pachyrhynchus infernalis	1971488	0	0	1	0
Chroomonas placoidea	173977	1	0	0	0
Neisseria sp. oral taxon 014	641148	9	2e-05	10	2e-05
Nitrosococcus wardiae	1814290	6	2e-05	18	3e-05
Phenylobacterium zucineum	284016	114	0.00031	179	0.00035
Rhodoferax ferrireducens	192843	71	0.00019	68	0.00013
Parageobacillus toebii	153151	3	1e-05	10	2e-05
Rathayibacter tanaceti	1671680	25	7e-05	106	0.00021
Bartonella quintana	803	3	1e-05	5	1e-05
Micromonospora echinofusca	47858	131	0.00036	239	0.00046
Hymenobacter oligotrophus	2319843	18	5e-05	36	7e-05
Staphylococcus sp. MI 10-1553	1912064	1	0	2	0
Streptomyces noursei	1971	32	9e-05	70	0.00014
Corynebacterium endometrii	2488819	17	5e-05	19	4e-05
Acholeplasma hippikon	264636	2	1e-05	6	1e-05
Vibrio sp. THAF190c	2587865	2	1e-05	10	2e-05
Pleurocapsa minor	54308	4	1e-05	4	1e-05
Pandoraea pnomenusa	93220	112	0.0003	129	0.00025
Liberibacter crescens	1273132	0	0	5	1e-05
Desulfovibrio salexigens	880	8	2e-05	11	2e-05
Sphingomonas sp. XS-10	2599297	35	0.0001	59	0.00011
Altererythrobacter sp. TH136	2067415	34	9e-05	46	9e-05
Halostella pelagica	2583824	1	0	3	1e-05
Rahnella sp. Y9602	741091	0	0	5	1e-05
[Clostridium] ultunense	45497	30	8e-05	25	5e-05
Paenibacillus albus	2495582	17	5e-05	30	6e-05
Arthrobacter sp. PAMC 25486	1494608	36	0.0001	50	0.0001
Mesorhizobium sp. M2A.F.Ca.ET.043.05.1.1	2493671	89	0.00024	125	0.00024
Mycoplasma felis	33923	0	0	2	0
Methylorubrum zatmanii	29429	0	0	44	9e-05
Streptomyces sp. W9	682410	0	0	1	0
Dechloromonas sp. HYN0024	2231055	36	0.0001	57	0.00011
Micrococcus sp. KBS0714	1179670	74	0.0002	48	9e-05
Enterobacter cloacae complex sp. ECNIH7	1915310	5	1e-05	0	0
Bacillus atrophaeus	1452	6	2e-05	276	0.00054
Ruminococcus sp. JE7A12	2564099	71	0.00019	83	0.00016
Euzebya sp. DY32-46	1608957	107	0.00029	206	0.0004
Desulfovibrio magneticus	184917	27	7e-05	65	0.00013
Caulobacter segnis	88688	41	0.00011	239	0.00046
Thermovirga lienii	336261	5	1e-05	6	1e-05
Pseudoalteromonas sp. SANK 73390	747457	1	0	0	0
Staphylococcus fleurettii	150056	0	0	5	1e-05
Legionella pneumophila	446	41	0.00011	65	0.00013
Arcanobacterium phocae	131112	7	2e-05	9	2e-05
Mycoplasma bovoculi	45362	2	1e-05	0	0
Streptomyces fodineus	1904616	39	0.00011	94	0.00018
Serratia sp. YD25	1759437	5	1e-05	15	3e-05
Xanthomonas hyacinthi	56455	104	0.00028	116	0.00023
Dialister hominis	2582419	28	8e-05	12	2e-05
Cardinium endosymbiont of Sogatella furcifera	650378	1	0	1	0
Treponema denticola	158	7	2e-05	15	3e-05
Candidatus Nanopelagicus hibericus	1884915	4	1e-05	6	1e-05
Porphyrobacter neustonensis	1112	36	0.0001	41	8e-05
Vibrio sp. HDW18	2714948	3	1e-05	10	2e-05
Providencia rustigianii	158850	4	1e-05	8	2e-05
Sinorhizobium meliloti	382	462	0.00126	234	0.00045
Bacillus licheniformis	1402	4	1e-05	24	5e-05
Wolbachia endosymbiont of Folsomia candida	169402	5	1e-05	1	0
Streptococcus iniae	1346	2	1e-05	2	0
Pseudomonas prosekii	1148509	16	4e-05	16	3e-05
Romboutsia hominis	1507512	65	0.00018	140	0.00027
Marisediminicola antarctica	674079	76	0.00021	120	0.00023
Brucella microti	444163	13	4e-05	0	0
Thermus caldilimi	2483360	8	2e-05	20	4e-05
Photobacterium gaetbulicola	1295392	7	2e-05	18	3e-05
Allokutzneria albata	211114	683	0.00186	3169	0.00615
Lachnoclostridium phocaeense	1871021	42	0.00011	30	6e-05
Kazachstania naganishii	588726	3	1e-05	10	2e-05
Pseudomonas sp. J380	2605424	0	0	17	3e-05
Selenomonas ruminantium	971	16	4e-05	25	5e-05
Haloarcula hispanica	51589	2	1e-05	3	1e-05
Anaerostipes rhamnosivorans	1229621	33	9e-05	30	6e-05
Bacteroides cellulosilyticus	246787	14	4e-05	13	3e-05
Desulfovibrio sp. G11	631220	48	0.00013	47	9e-05
Rickettsia sibirica	35793	0	0	5	1e-05
Candidatus Izimaplasma sp. HR1	1541959	10	3e-05	9	2e-05
Bacillus megaterium	1404	22	6e-05	53	0.0001
Mycobacterium chimaera	222805	60	0.00016	79	0.00015
Acidiphilium multivorum	62140	25	7e-05	64	0.00012
Halogeometricum borinquense	60847	1	0	5	1e-05
Bacteroides fragilis	817	143	0.00039	105	0.0002
Microbacterium sediminis	904291	104	0.00028	211	0.00041
Anaeromyxobacter sp. K	447217	127	0.00035	164	0.00032
Corynebacterium epidermidicanis	1050174	4	1e-05	16	3e-05
Zhongshania aliphaticivorans	1470434	12	3e-05	9	2e-05
Methylobacterium durans	2202825	54	0.00015	135	0.00026
Candidatus Tremblaya princeps	189385	2	1e-05	0	0
Corynebacterium urealyticum	43771	38	0.0001	61	0.00012
Paenibacillus xylanexedens	528191	8	2e-05	14	3e-05
Coprothermobacter proteolyticus	35786	8	2e-05	1	0
Rathayibacter sp. VKM Ac-2759	2609252	72	0.0002	136	0.00026
Nocardioides seonyuensis	2518371	200	0.00054	379	0.00074
Acholeplasma palmae	38986	7	2e-05	7	1e-05
Sphingobium herbicidovorans	76947	23	6e-05	25	5e-05
Methylacidiphilum fumariolicum	591154	7	2e-05	5	1e-05
Caminibacter mediatlanticus	291048	2	1e-05	8	2e-05
Bradyrhizobium sp. TM102	2599819	12	3e-05	56	0.00011
Serratia sp. P2ACOL2	2482769	3	1e-05	10	2e-05
Mycoplasma columbinasale	114880	2	1e-05	1	0
Marinobacter sp. es.042	1761794	21	6e-05	29	6e-05
Polynucleobacter difficilis	556054	4	1e-05	10	2e-05
Azospirillum sp. M2T2B2	682998	47	0.00013	90	0.00017
Delftia tsuruhatensis	180282	107	0.00029	146	0.00028
Candidatus Protochlamydia amoebophila	362787	1	0	10	2e-05
Dehalobacterium formicoaceticum	51515	212	0.00058	206	0.0004
Cellulosilyticum sp. WCF-2	2497860	9	2e-05	12	2e-05
Halomonas sp. JS92-SW72	2306583	74	0.0002	148	0.00029
Acidithiobacillus ferrivorans	160808	38	0.0001	71	0.00014
Neokomagataea tanensis	661191	3	1e-05	5	1e-05
Yersinia canariae	2607663	7	2e-05	4	1e-05
Streptococcus macedonicus	59310	13	4e-05	0	0
Mycolicibacterium duvalii	39688	81	0.00022	124	0.00024
Shewanella livingstonensis	150120	4	1e-05	8	2e-05
Pseudomonas sp. TKP	1415630	14	4e-05	17	3e-05
Paenibacillus guangzhouensis	1473112	7	2e-05	18	3e-05
Entomoplasma luminosum	214888	3	1e-05	7	1e-05
Leptospira kmetyi	408139	3	1e-05	4	1e-05
Bacillus ciccensis	1670641	12	3e-05	15	3e-05
Acinetobacter larvae	1789224	9	2e-05	2	0
Azospirillum lipoferum	193	106	0.00029	218	0.00042
Eggerthella lenta	84112	52	0.00014	70	0.00014
Cellulosimicrobium sp. TH-20	1980001	76	0.00021	101	0.0002
Syntrophobacter fumaroxidans	119484	49	0.00013	67	0.00013
Avibacterium paragallinarum	728	2	1e-05	2	0
Psychrobacter sp. AntiMn-1	1720344	7	2e-05	18	3e-05
Staphylococcus warneri	1292	11	3e-05	10	2e-05
Pseudomonas sp. 09C 129	2054915	5	1e-05	19	4e-05
Parageobacillus thermoglucosidasius	1426	9	2e-05	12	2e-05
Rhodococcus sp. NJ-530	2490853	21	6e-05	23	4e-05
Aquimarina sp. BL5	1714860	11	3e-05	19	4e-05
Sphingomonas sp. C8-2	2492837	56	0.00015	114	0.00022
Bacillus circulans	1397	10	3e-05	11	2e-05
Bradyrhizobium icense	1274631	105	0.00029	164	0.00032
Arthrobacter sp. ERGS1:01	1704044	42	0.00011	77	0.00015
Candidatus Paracaedibacter acanthamoebae	91604	4	1e-05	4	1e-05
Chromatiaceae bacterium No.7	2699430	27	7e-05	26	5e-05
Gracilibacillus sp. SCU50	2663022	4	1e-05	8	2e-05
Paenibacillus sp. 12200R-189	2704462	34	9e-05	62	0.00012
Synechococcus sp. SynAce01	1916956	19	5e-05	27	5e-05
Haloterrigena daqingensis	588898	2	1e-05	4	1e-05
Kocuria rhizophila	72000	30	8e-05	17	3e-05
Polaribacter sp. Hel1_33_78	1336804	17	5e-05	11	2e-05
Polynucleobacter acidiphobus	556053	5	1e-05	9	2e-05
Acetobacterium sp. KB-1	2184575	208	0.00057	39	8e-05
Denitrobacterium detoxificans	79604	23	6e-05	25	5e-05
Candidatus Hodgkinia cicadicola	573658	0	0	3	1e-05
Paraburkholderia megapolitana	420953	40	0.00011	66	0.00013
Arcobacter ellisii	913109	8	2e-05	7	1e-05
Bacillus foraminis	279826	10	3e-05	14	3e-05
Burkholderia sp. THE68	758782	49	0.00013	89	0.00017
Ruegeria sp. AD91A	2293862	16	4e-05	30	6e-05
Erythrobacter sp. THAF29	2587851	22	6e-05	36	7e-05
Providencia stuartii	588	6	2e-05	11	2e-05
Paenibacillus sp. FSL R5-0912	1536771	12	3e-05	19	4e-05
Ophiura sarsii	861515	0	0	1	0
Citrobacter rodentium	67825	14	4e-05	17	3e-05
Asaia bogorensis	91915	7	2e-05	11	2e-05
Leclercia sp. J807	2681307	0	0	10	2e-05
Frankia sp. QA3	710111	89	0.00024	208	0.0004
Mycoplasma yeatsii	51365	1	0	2	0
Rhodanobacter glycinis	582702	91	0.00025	137	0.00027
[Polyangium] brachysporum	413882	111	0.0003	155	0.0003
Rickettsia canadensis	788	2	1e-05	2	0
Nesterenkonia sp. NBAIMH1	2600320	21	6e-05	52	0.0001
Chryseobacterium shandongense	1493872	12	3e-05	21	4e-05
Fimbriimonas ginsengisoli	1005039	29	8e-05	55	0.00011
Neomicrococcus aestuarii	556325	26	7e-05	35	7e-05
Mycolicibacterium fallax	1793	3875	0.01053	3379	0.00656
Rhizobium sp. CCGE531	2364271	5	1e-05	81	0.00016
Borrelia anserina	143	0	0	4	1e-05
Palpitomonas bilix	652834	1	0	0	0
Sodalis praecaptivus	1239307	4	1e-05	7	1e-05
Polaromonas sp. JS666	296591	165	0.00045	273	0.00053
Paenibacillus sp. IHB B 3084	867076	8	2e-05	20	4e-05
Paracoccus aminovorans	34004	498	0.00135	459	0.00089
Microspora stagnorum	163317	2	1e-05	1	0
Pseudomonas thivervalensis	86265	16	4e-05	17	3e-05
Paraburkholderia dokdonella	2211211	31	8e-05	69	0.00013
Micromonospora siamensis	299152	122	0.00033	210	0.00041
Rhodobacteraceae bacterium SH-1	2605946	140	0.00038	159	0.00031
Hyphomonas sp. Mor2	1906738	14	4e-05	30	6e-05
[Mannheimia] succiniciproducens	157673	1	0	4	1e-05
Candidatus Planktophila sulfonica	1884904	3	1e-05	5	1e-05
Chromobacterium sp. IIBBL 112-1	2202141	37	0.0001	39	8e-05
Pseudomonas protegens	380021	49	0.00013	75	0.00015
Geobacillus sp. E263	391290	2	1e-05	8	2e-05
Acidipropionibacterium acidipropionici	1748	128	0.00035	175	0.00034
Corynebacterium segmentosum	43990	5	1e-05	20	4e-05
Francisella salina	573569	0	0	2	0
Zygodon viridissimus	146584	1	0	0	0
Inhella inkyongensis	392593	62	0.00017	77	0.00015
Anoxybacillus flavithermus	33934	2	1e-05	8	2e-05
Sphaerius sp. BT0074	546487	0	0	1	0
Sphingobacterium hotanense	649196	10	3e-05	13	3e-05
Leeuwenhoekiella sp. ZYFB001	2719912	12	3e-05	18	3e-05
alpha proteobacterium HIMB59	744985	2	1e-05	6	1e-05
Candidatus Kinetoplastibacterium desouzaii	994692	3	1e-05	5	1e-05
Chroococcidiopsis thermalis	54299	7	2e-05	14	3e-05
Aeromicrobium choanae	1736691	125	0.00034	255	0.0005
Chlamydia muridarum	83560	1	0	1	0
Aquaspirillum sp. LM1	1938604	56	0.00015	70	0.00014
Anaerotignum propionicum	28446	15	4e-05	28	5e-05
Pseudomonas sp. MRSN12121	1611770	7	2e-05	28	5e-05
Xylanimonas allomyrinae	2509459	78	0.00021	163	0.00032
Lawsonella clevelandensis	1528099	10	3e-05	19	4e-05
Weissella sp. HDW19	2714949	1	0	3	1e-05
Opitutus terrae	107709	79	0.00021	126	0.00024
Planctomycetes bacterium K2D	2527962	348	0.00095	467	0.00091
Solibacillus silvestris	76853	20	5e-05	59	0.00011
Pseudomonas asturiensis	1190415	18	5e-05	35	7e-05
Corynebacterium phocae	161895	7	2e-05	16	3e-05
Hymenobacter swuensis	1446467	16	4e-05	40	8e-05
Shewanella sp. Pdp11	2059264	5	1e-05	5	1e-05
Spondias mombin	80338	8	2e-05	0	0
Arthrobacter sp. YN	2020486	22	6e-05	47	9e-05
Candidatus Annandia adelgestsuga	1302411	1	0	0	0
Corynebacterium singulare	161899	5	1e-05	17	3e-05
Candidatus Pelagibacter sp. HIMB1321	1388755	1	0	0	0
Fictibacillus phosphorivorans	1221500	4	1e-05	11	2e-05
Etheostoma jessiae	417927	0	0	1	0
Proteus hauseri	183417	1	0	2	0
Octadecabacter sp. SW4	2602067	62	0.00017	68	0.00013
Sulfitobacter sp. JL08	2070369	40	0.00011	47	9e-05
Moraxella osloensis	34062	12	3e-05	19	4e-05
Sebaldella termitidis	826	2	1e-05	6	1e-05
Euspilotus scissus	694456	1	0	1	0
Helicobacter cinaedi	213	4	1e-05	8	2e-05
Thioflavicoccus mobilis	80679	88	0.00024	141	0.00027
Bifidobacterium animalis	28025	1068	0.0029	892	0.00173
Corynebacterium ulcerans	65058	11	3e-05	31	6e-05
Streptococcus acidominimus	1326	4	1e-05	2	0
Mycobacterium sp. JS623	212767	85	0.00023	131	0.00025
Mycolicibacterium vanbaalenii	110539	90	0.00024	147	0.00029
Janthinobacterium agaricidamnosum	55508	122	0.00033	147	0.00029
Aneurinibacillus sp. XH2	1450761	10	3e-05	12	2e-05
Maribacter sp. HTCC2170	313603	23	6e-05	26	5e-05
Macrovipera schweizeri	110205	1	0	0	0
Paraburkholderia aromaticivorans	2026199	47	0.00013	63	0.00012
Pantoea sp. At-9b	592316	7	2e-05	16	3e-05
Bacillus velezensis	492670	47	0.00013	119	0.00023
Legionella sainthelensi	28087	9	2e-05	21	4e-05
Thermoanaerobacterium aotearoense	47490	5	1e-05	7	1e-05
Neisseria weaveri	28091	11	3e-05	18	3e-05
Aromatoleum aromaticum	551760	283	0.00077	281	0.00055
Gemella sp. oral taxon 928	1785995	6	2e-05	9	2e-05
Borreliella bissettii	64897	1	0	0	0
Mesorhizobium sp. M9A.F.Ca.ET.002.03.1.2	2493668	134	0.00036	151	0.00029
Oenococcus sp. UCMA 16435	2259623	5	1e-05	3	1e-05
Microbacterium sp. SGAir0570	2070348	100	0.00027	115	0.00022
Reinekea forsetii	1336806	13	4e-05	8	2e-05
Rheinheimera sp. LHK132	2498451	12	3e-05	14	3e-05
Rhodococcus qingshengii	334542	33	9e-05	13	3e-05
Lactobacillus agilis	1601	5	1e-05	10	2e-05
Actinomyces sp. oral taxon 897	2081702	22	6e-05	50	0.0001
Sporisorium graminicola	280036	34	9e-05	42	8e-05
Massilia violaceinigra	2045208	85	0.00023	123	0.00024
Streptomyces sp. RLB3-17	2594455	20	5e-05	40	8e-05
Corynebacterium kroppenstedtii	161879	9	2e-05	21	4e-05
Burkholderia gladioli	28095	171	0.00046	313	0.00061
Rhodobacteraceae bacterium 9Alg 56	2683284	58	0.00016	67	0.00013
Alteromonas stellipolaris	233316	5	1e-05	4	1e-05
Micromonospora coriariae	285665	96	0.00026	174	0.00034
Kappaphycus striatus	88410	1	0	0	0
Mycolicibacterium moriokaense	39691	89	0.00024	129	0.00025
Paenibacillus stellifer	169760	13	4e-05	36	7e-05
Streptococcus sp. CNU G3	2698804	7	2e-05	3	1e-05
Streptococcus sp. CNU G2	2686210	3	1e-05	3	1e-05
Chondromyces crocatus	52	143	0.00039	250	0.00049
Ochrobactrum pseudogrignonense	419475	24	7e-05	22	4e-05
Lactobacillus curieae	1138822	2	1e-05	2	0
Shewanella bicestrii	2018305	5	1e-05	4	1e-05
Candidatus Deianiraea vastatrix	2163644	1	0	6	1e-05
Rathayibacter tritici	33888	41	0.00011	82	0.00016
Pseudomonas sp. QZS01	2213226	4	1e-05	3	1e-05
Rahnella aquatilis	34038	24	7e-05	20	4e-05
Chlorella sorokiniana	3076	1	0	2	0
Hymenobacter sp. BT182	2697562	21	6e-05	48	9e-05
Campylobacter gracilis	824	6	2e-05	5	1e-05
Endomicrobium proavitum	1408281	16	4e-05	11	2e-05
Kocuria palustris	71999	286	0.00078	225	0.00044
Staphylococcus caprae	29380	2	1e-05	1	0
Geobacillus thermodenitrificans	33940	18	5e-05	37	7e-05
Clostridium saccharoperbutylacetonicum	36745	32	9e-05	98	0.00019
Lactobacillus hordei	468911	0	0	2	0
Desulfarculus baarsii	453230	83	0.00023	134	0.00026
Paraburkholderia sp. 7Q-K02	2571747	50	0.00014	105	0.0002
Halobacillus litoralis	45668	4	1e-05	6	1e-05
Helicobacter canis	29419	1	0	3	1e-05
Rubrobacter xylanophilus	49319	89	0.00024	237	0.00046
Pantoea vagans	470934	24	7e-05	48	9e-05
Spiroplasma alleghenense	216931	1	0	5	1e-05
Cellulomonas sp. PSBB021	2003551	132	0.00036	187	0.00036
Streptomyces aquilus	2548456	58	0.00016	143	0.00028
bacterium 2013Arg42i	1561003	3	1e-05	4	1e-05
Streptococcus sp. CNU 77-61	2684658	0	0	8	2e-05
Prevotella enoeca	76123	10	3e-05	11	2e-05
Bacillaceae bacterium TKL69	2594883	2	1e-05	12	2e-05
Streptomyces pristinaespiralis	38300	30	8e-05	91	0.00018
Enterobacter hormaechei	158836	102	0.00028	234	0.00045
Agrococcus sp. SGAir0287	2070347	78	0.00021	129	0.00025
Gluconobacter oxydans	442	30	8e-05	62	0.00012
Shewanella japonica	93973	3	1e-05	8	2e-05
Pseudomonas mandelii	75612	20	5e-05	32	6e-05
Thermobacillus composti	377615	34	9e-05	113	0.00022
Nitrincola sp. KXZD1103	2614693	15	4e-05	16	3e-05
Planctomycetes bacterium V144	2527964	5	1e-05	29	6e-05
Candidatus Evansia muelleri	1495769	0	0	2	0
Rhizobium gallicum	56730	34	9e-05	64	0.00012
Actinomyces viscosus	1656	31	8e-05	70	0.00014
Actinomyces sp. Chiba101	1851395	30	8e-05	69	0.00013
Citrullus lanatus	3654	3	1e-05	0	0
Microbacterium protaetiae	2509458	120	0.00033	189	0.00037
endosymbiont of Acanthamoeba sp. UWC8	86106	4	1e-05	4	1e-05
Nocardia seriolae	37332	65	0.00018	132	0.00026
Bradyrhizobium sp. CCBAU 051011	858422	77	0.00021	148	0.00029
Mesorhizobium loti	381	196	0.00053	242	0.00047
Calothrix brevissima	938406	10	3e-05	22	4e-05
Acidithiobacillus thiooxidans	930	12	3e-05	18	3e-05
Cronobacter turicensis	413502	9	2e-05	16	3e-05
Silvanigrellales bacterium RF1110005	2493639	4	1e-05	2	0
Acinetobacter sp. DUT-2	1809055	0	0	3	1e-05
Aminomonas paucivorans	81412	37	0.0001	35	7e-05
Nocardiopsis alba	53437	46	0.00013	104	0.0002
Aeromonas sp. CU5	2033033	9	2e-05	10	2e-05
Corynebacterium ammoniagenes	1697	8	2e-05	10	2e-05
Kangiella geojedonensis	914150	4	1e-05	4	1e-05
Salinigranum rubrum	755307	4	1e-05	2	0
Pseudomonas brassicacearum	930166	57	0.00015	67	0.00013
Marinobacter fonticola	2603215	29	8e-05	30	6e-05
Corynebacterium callunae	1721	11	3e-05	11	2e-05
Saccharomonospora marina	632569	82	0.00022	211	0.00041
Francisella philomiragia	28110	10	3e-05	5	1e-05
Corynebacterium humireducens	1223514	59	0.00016	89	0.00017
Sphingomonas sp. PAMC26645	2565555	39	0.00011	52	0.0001
Aggregatibacter aphrophilus	732	14	4e-05	15	3e-05
Azoarcus sp. BH72	62928	114	0.00031	123	0.00024
Corynebacterium deserti	1408191	8	2e-05	23	4e-05
Geobacter sp. DSM 9736	1277350	11	3e-05	38	7e-05
Xenorhabdus nematophila	628	4	1e-05	9	2e-05
Enterococcus gallinarum	1353	16	4e-05	17	3e-05
Deinococcus sp. NW-56	2080419	26	7e-05	65	0.00013
Jeotgalibaca sp. PTS2502	1903686	9	2e-05	5	1e-05
Sphingobium sp. EP60837	1855519	18	5e-05	41	8e-05
Clostridium ljungdahlii	1538	13	4e-05	32	6e-05
Mycetocola sp. 449	2079792	54	0.00015	63	0.00012
Synechococcus sp. WH 8020	32052	5	1e-05	7	1e-05
Clostridium scatologenes	1548	11	3e-05	53	0.0001
Prevotella scopos	589437	10	3e-05	8	2e-05
Pseudanabaena sp. PCC 7367	82654	6	2e-05	6	1e-05
Serratia liquefaciens	614	6	2e-05	15	3e-05
Citrobacter farmeri	67824	1	0	11	2e-05
Lactobacillus hilgardii	1588	12	3e-05	16	3e-05
Corynebacterium flavescens	28028	13	4e-05	16	3e-05
Thauera chlorobenzoica	96773	587	0.0016	447	0.00087
Blattabacterium sp. (Mastotermes darwiniensis)	39768	0	0	3	1e-05
Ktedonosporobacter rubrisoli	2509675	25	7e-05	32	6e-05
Arsenicicoccus sp. oral taxon 190	1658671	215	0.00058	259	0.0005
Luteipulveratus mongoliensis	571913	83	0.00023	182	0.00035
Cellulophaga algicola	59600	18	5e-05	28	5e-05
Veillonella rodentium	248315	2	1e-05	6	1e-05
Paenibacillus sp. IHBB 10380	1566358	2	1e-05	18	3e-05
Sphingomonas sp. YZ-8	2319844	17	5e-05	23	4e-05
Mycoplasma capricolum	2095	3	1e-05	4	1e-05
Vibrio cidicii	1763883	1	0	7	1e-05
Anaerocolumna sp. CBA3638	2696063	21	6e-05	35	7e-05
Gordonia phthalatica	1136941	88	0.00024	147	0.00029
Pseudomonas sp. S58	1354732	3	1e-05	8	2e-05
Paenibacillus jilunlii	682956	13	4e-05	23	4e-05
Urechidicola croceus	1850246	16	4e-05	26	5e-05
Rickettsia typhi	785	0	0	2	0
Zoogloeaceae bacteirum Par-f-2	2080469	146	0.0004	111	0.00022
Basilea psittacipulmonis	1472345	3	1e-05	8	2e-05
Lelliottia nimipressuralis	69220	3	1e-05	4	1e-05
Corynebacterium ureicelerivorans	401472	26	7e-05	43	8e-05
Fermentimonas caenicola	1562970	327	0.00089	228	0.00044
Lactobacillus sp. CBA3605	2099788	3	1e-05	6	1e-05
Azospirillum brasilense	192	269	0.00073	478	0.00093
Mycoplasma hyorhinis	2100	0	0	3	1e-05
Arthrobacter dokdonellae	2211210	53	0.00014	82	0.00016
Paravannella minima	1443144	0	0	1	0
Lactobacillus sp. C25	2692757	0	0	2	0
Tardiphaga sp. vice278	2592815	25	7e-05	19	4e-05
Azoarcus sp. DD4	2027405	188	0.00051	206	0.0004
Bacteroides salanitronis	376805	24	7e-05	16	3e-05
Legionella clemsonensis	1867846	4	1e-05	6	1e-05
Streptococcus sobrinus	1310	2	1e-05	7	1e-05
Psychrobacillus glaciei	2283160	7	2e-05	15	3e-05
Brevundimonas sp. GW460-12-10-14-LB2	1827469	9	2e-05	24	5e-05
Lichenihabitans psoromatis	2528642	45	0.00012	80	0.00016
Corynebacterium marinum	349751	461	0.00125	414	0.0008
Anabaena sp. WA102	1647413	11	3e-05	11	2e-05
Leptotrichia sp. oral taxon 498	712368	3	1e-05	1	0
Collinsella aerofaciens	74426	1503	0.00408	663	0.00129
Desulfosarcina alkanivorans	571177	70	0.00019	80	0.00016
Clavibacter michiganensis	28447	284	0.00077	519	0.00101
Methyloceanibacter caenitepidi	1384459	402	0.00109	782	0.00152
Maricaulis maris	74318	39	0.00011	45	9e-05
Streptococcus sp. 116-D4	2598453	3	1e-05	0	0
Taylorella asinigenitalis	84590	2	1e-05	3	1e-05
Desulfovibrio piger	901	20	5e-05	35	7e-05
Brevibacillus laterosporus	1465	16	4e-05	37	7e-05
Halanaerobium hydrogeniformans	656519	7	2e-05	9	2e-05
Haloferax mediterranei	2252	3	1e-05	3	1e-05
Micromonospora coxensis	356852	100	0.00027	272	0.00053
Tessaracoccus flavescens	399497	750	0.00204	839	0.00163
Streptomyces sp. 2323.1	1938841	43	0.00012	93	0.00018
Streptococcus salivarius	1304	43	0.00012	38	7e-05
Planctomycetes bacterium CA11	2527988	79	0.00021	316	0.00061
Sphaerochaeta pleomorpha	1131707	18	5e-05	16	3e-05
Hydrogenophaga pseudoflava	47421	156	0.00042	218	0.00042
Acholeplasma axanthum	29552	6	2e-05	7	1e-05
Chromobacterium rhizoryzae	1778675	29	8e-05	28	5e-05
Sphingomonas sp. C33	2698679	44	0.00012	59	0.00011
Oleispira antarctica	188908	4	1e-05	13	3e-05
Wolbachia pipientis	955	0	0	11	2e-05
Streptomyces alfalfae	1642299	72	0.0002	10	2e-05
Candidatus Doolittlea endobia	1778262	2	1e-05	1	0
Corynebacterium frankenforstense	1230998	48	0.00013	64	0.00012
Halobacteriovorax marinus	97084	11	3e-05	7	1e-05
Nepenthes ventricosa x Nepenthes alata	1744888	7	2e-05	0	0
Terribacillus goriensis	386490	11	3e-05	22	4e-05
Pseudodesulfovibrio indicus	1716143	50	0.00014	64	0.00012
Pseudomonas lurida	244566	20	5e-05	11	2e-05
Gordonia sp. 1D	1737359	65	0.00018	89	0.00017
Yarrowia lipolytica	4952	6	2e-05	12	2e-05
Filifactor alocis	143361	11	3e-05	11	2e-05
Oceanisphaera avium	1903694	11	3e-05	6	1e-05
Blastomonas fulva	1550728	29	8e-05	38	7e-05
Acinetobacter lwoffii	28090	81	0.00022	73	0.00014
Sphingobacterium sp. DR205	2713573	8	2e-05	11	2e-05
Pseudomonas sp. B10	118613	3	1e-05	13	3e-05
Mesorhizobium sp. 8	2584466	283	0.00077	285	0.00055
Fuerstia marisgermanicae	1891926	67	0.00018	88	0.00017
Marinobacter sp. Arc7-DN-1	2304594	29	8e-05	38	7e-05
Tumebacillus algifaecis	1214604	17	5e-05	16	3e-05
Aquimarina sp. AD1	1714848	11	3e-05	10	2e-05
Dickeya dadantii	204038	33	9e-05	61	0.00012
Mucilaginibacter xinganensis	1234841	10	3e-05	19	4e-05
Desulfuromonas soudanensis	1603606	48	0.00013	83	0.00016
Mycoplasma gallisepticum	2096	1	0	13	3e-05
Pedobacter cryoconitis	188932	8	2e-05	15	3e-05
Actinomyces slackii	52774	31	8e-05	62	0.00012
Candidatus Phytoplasma mali	37692	6	2e-05	3	1e-05
Natronolimnobius sulfurireducens	2044521	0	0	2	0
Lactobacillus brevis	1580	16	4e-05	12	2e-05
Chlamydia gallinacea	1457153	0	0	8	2e-05
Saccharospirillum mangrovi	2161747	27	7e-05	32	6e-05
Streptomyces sp. Tu6071	355249	25	7e-05	86	0.00017
Methyloversatilis sp. RAC08	1842540	129	0.00035	151	0.00029
Candidatus Planktophila vernalis	1884907	2	1e-05	2	0
Jeongeupia sp. USM3	1906741	67	0.00018	92	0.00018
Kushneria konosiri	698828	19	5e-05	11	2e-05
Shewanella oneidensis	70863	3	1e-05	9	2e-05
Pichia kudriavzevii	4909	5	1e-05	6	1e-05
Eikenella exigua	2528037	10	3e-05	8	2e-05
Phytobacter sp. SCO41	1756993	0	0	2	0
Bacillus krulwichiae	199441	5	1e-05	9	2e-05
Burkholderia sp. LA-2-3-30-S1-D2	1637862	14	4e-05	43	8e-05
Bacillus paralicheniformis	1648923	2	1e-05	26	5e-05
Kangiella sediminilitoris	1144748	1	0	2	0
Listeria seeligeri	1640	0	0	6	1e-05
Mogibacterium pumilum	86332	22	6e-05	14	3e-05
Pseudomonas litoralis	797277	42	0.00011	56	0.00011
Alteromonas sp. 76-1	2358187	2	1e-05	2	0
Cryptococcus gattii VGI	37769	10	3e-05	8	2e-05
Reclinomonas americana	48483	1	0	0	0
Desulfosarcina ovata	83564	49	0.00013	73	0.00014
Paraphotobacterium marinum	1755811	0	0	2	0
Moorella thermoacetica	1525	19	5e-05	40	8e-05
Gordonia phage GTE6	1647474	0	0	1	0
Pseudomonas antarctica	219572	21	6e-05	25	5e-05
Asparagopsis taxiformis	260499	1	0	0	0
Listeria monocytogenes	1639	31	8e-05	126	0.00024
Campylobacter showae	204	5	1e-05	8	2e-05
Helicobacter heilmannii	35817	3	1e-05	0	0
Bartonella henselae	38323	2	1e-05	2	0
Streptomyces alboflavus	67267	43	0.00012	129	0.00025
Salicibibacter kimchii	2099786	3	1e-05	3	1e-05
Rhodococcus opacus	37919	246	0.00067	397	0.00077
Verrucomicrobium spinosum	2736	58	0.00016	80	0.00016
Geobacter sp. M18	443143	77	0.00021	130	0.00025
Colwellia sp. PAMC 21821	1816219	4	1e-05	1	0
Burkholderia plantarii	41899	66	0.00018	142	0.00028
Bifidobacterium breve	1685	120	0.00033	69	0.00013
Octadecabacter antarcticus	1217908	34	9e-05	38	7e-05
Streptomyces albus	1888	100	0.00027	309	0.0006
Streptomyces atratus	1893	54	0.00015	91	0.00018
Burkholderia sp. OLGA172	1804984	27	7e-05	46	9e-05
Arcobacter pacificus	1080223	4	1e-05	4	1e-05
Bradyrhizobium japonicum	375	200	0.00054	292	0.00057
Francisella adeliensis	2007306	7	2e-05	4	1e-05
Herbaspirillum hiltneri	341045	50	0.00014	68	0.00013
Candidatus Cytomitobacter indipagum	2601575	1	0	1	0
Corynebacterium simulans	146827	18	5e-05	24	5e-05
Capsicum annuum	4072	8	2e-05	0	0
Streptomyces sp. Tu 2975	2676871	42	0.00011	98	0.00019
Capnocytophaga sputigena	1019	7	2e-05	15	3e-05
Roseomonas gilardii	257708	62	0.00017	110	0.00021
Deferribacter desulfuricans	197162	3	1e-05	8	2e-05
Flavobacterium branchiophilum	55197	21	6e-05	20	4e-05
Neisseria cinerea	483	0	0	4	1e-05
Thermaerobacter sp. FW80	2546351	38	0.0001	97	0.00019
Sphingorhabdus sp. M41	1806885	12	3e-05	19	4e-05
Sterolibacterium denitrificans	157592	1492	0.00405	978	0.0019
Rickettsia endosymbiont of Bemisia tabaci	337479	0	0	1	0
Staphylococcus pseudintermedius	283734	9	2e-05	10	2e-05
Methylacidiphilum kamchatkense	431057	2	1e-05	8	2e-05
Mycoplasma crocodyli	50052	5	1e-05	2	0
Leptotrichia shahii	157691	3	1e-05	1	0
Homo sapiens	9606	52	0.00014	5	1e-05
Mannheimia sp. USDA-ARS-USMARC-1261	1432056	2	1e-05	4	1e-05
Lactobacillus buchneri	1581	11	3e-05	9	2e-05
Bacteroides sp. A1C1	2528203	29	8e-05	17	3e-05
Bdellovibrio bacteriovorus	959	18	5e-05	48	9e-05
Undibacterium sp. KW1	2058624	11	3e-05	9	2e-05
Escherichia albertii	208962	14	4e-05	17	3e-05
Xanthomonas citri	346	325	0.00088	305	0.00059
Ralstonia insidiosa	190721	52	0.00014	100	0.00019
Verrucomicrobia bacterium S94	2488809	12	3e-05	34	7e-05
Halobacillus mangrovi	402384	3	1e-05	10	2e-05
Methylophaga frappieri	754477	33	9e-05	25	5e-05
Nymphaea colorata	210225	1	0	0	0
Hungatella hathewayi	154046	28	8e-05	34	7e-05
Clostridium aceticum	84022	8	2e-05	13	3e-05
Sodalis endosymbiont of Henestaris halophilus	1929246	0	0	2	0
Helicobacter cholecystus	45498	4	1e-05	5	1e-05
Pseudomonas palleroniana	191390	5	1e-05	23	4e-05
Halomonas sp. N3-2A	2014541	10	3e-05	14	3e-05
Haemophilus haemolyticus	726	18	5e-05	6	1e-05
Chlamydia avium	1457141	0	0	1	0
Bacillus sp. OxB-1	98228	4	1e-05	9	2e-05
Carboxydocella thermautotrophica	178899	9	2e-05	13	3e-05
Planctomycetes bacterium Pla175	2528009	224	0.00061	447	0.00087
Geobacter pickeringii	345632	52	0.00014	86	0.00017
Paenibacillus sabinae	365617	9	2e-05	24	5e-05
Mycobacterium kansasii	1768	60	0.00016	124	0.00024
Stenotrophomonas sp. ZAC14D2_NAIMI4_6	2072406	41	0.00011	34	7e-05
Stenotrophomonas sp. ZAC14D2_NAIMI4_7	2072405	20	5e-05	34	7e-05
Mycobacterium shinjukuense	398694	53	0.00014	93	0.00018
Thermomonas sp. SY21	2202149	293	0.0008	378	0.00073
Marinirhabdus gelatinilytica	1703343	14	4e-05	12	2e-05
Chryseobacterium gleum	250	29	8e-05	50	0.0001
Mesoplasma florum	2151	1	0	11	2e-05
Mucilaginibacter sp. 14171R-50	2703789	4	1e-05	16	3e-05
Cyclosa argenteoalba	345692	0	0	1	0
Thiomicrospira aerophila	92245	6	2e-05	6	1e-05
Campylobacter lanienae	75658	0	0	1	0
Bordetella pertussis	520	19	5e-05	47	9e-05
Haliscomenobacter hydrossis	2350	21	6e-05	30	6e-05
Thiomicrorhabdus sp. G1	2580412	4	1e-05	5	1e-05
Acetobacter aceti	435	14	4e-05	18	3e-05
Sphingobium chungbukense	56193	1	0	0	0
Rhodococcus sp. SGAir0479	2567884	75	0.0002	110	0.00021
Rhizobium jaguaris	1312183	70	0.00019	78	0.00015
Neorickettsia helminthoeca	33994	3	1e-05	1	0
Rathayibacter toxicus	145458	11	3e-05	27	5e-05
Erythrobacter gangjinensis	502682	20	5e-05	37	7e-05
Gramella flava	1486245	11	3e-05	19	4e-05
Cobetia marina	28258	0	0	22	4e-05
Legionella adelaidensis	45056	2	1e-05	5	1e-05
Pigmentiphaga sp. H8	2488560	112	0.0003	142	0.00028
Microbacterium oryzae	743009	86	0.00023	134	0.00026
Thioalkalivibrio sp. K90mix	396595	52	0.00014	73	0.00014
Colwellia sp. 20A7	2689569	2	1e-05	6	1e-05
Lacinutrix sp. 5H-3-7-4	983544	35	0.0001	20	4e-05
Streptomyces sp. SAT1	1849967	55	0.00015	122	0.00024
Massilia lutea	321985	65	0.00018	98	0.00019
Leucobacter sp. HDW9C	2714935	109	0.0003	124	0.00024
Leucobacter sp. HDW9B	2714934	75	0.0002	108	0.00021
Leucobacter sp. HDW9A	2714933	88	0.00024	73	0.00014
Aurantimicrobium minutum	708131	8	2e-05	9	2e-05
Blattabacterium clevelandi	164516	1	0	0	0
Paenibacillus beijingensis	1126833	17	5e-05	48	9e-05
Lachnoclostridium phytofermentans	66219	14	4e-05	24	5e-05
Mycoplasma canadense	29554	0	0	2	0
Enterococcus mundtii	53346	5	1e-05	16	3e-05
Thermanaerovibrio velox	108007	17	5e-05	8	2e-05
Thermoanaerobacterium xylanolyticum	29329	3	1e-05	6	1e-05
Pseudomonas sp. S34	1573718	11	3e-05	12	2e-05
Pseudomonas sp. S35	1573719	12	3e-05	18	3e-05
Leontopithecus rosalia	30588	2	1e-05	2	0
Leptospira tipperaryensis	2564040	1	0	13	3e-05
Comamonas sp. NLF-7-7	2597701	606	0.00165	565	0.0011
Candidatus Pseudomonas adelgestsugas	1302376	2	1e-05	3	1e-05
[Ruminococcus] gnavus	33038	141	0.00038	115	0.00022
Intestinibaculum porci	2487118	83	0.00023	40	8e-05
Ehrlichia sp. HF	391036	0	0	4	1e-05
Mixta calida	665913	23	6e-05	16	3e-05
Streptomyces aureoverticillatus	66871	49	0.00013	136	0.00026
Sulfurimonas sp. GYSZ_1	2590022	13	4e-05	30	6e-05
Shewanella chilikensis	558541	7	2e-05	1	0
Microbacterium amylolyticum	936337	52	0.00014	84	0.00016
Lactobacillus paralimentarius	83526	4	1e-05	2	0
Pseudomonas fulva	47880	102	0.00028	187	0.00036
Alcanivorax sp. N3-2A	2014542	68	0.00018	108	0.00021
Streptococcus pseudopneumoniae	257758	1	0	0	0
Mycobacterium mantenii	560555	43	0.00012	74	0.00014
Nocardioides sp. dk884	2662361	180	0.00049	373	0.00072
Pusillimonas sp. DMV24BSW_D	2716226	20	5e-05	31	6e-05
Kluyveromyces lactis	28985	3	1e-05	11	2e-05
Toxascaris leonina	59264	1	0	0	0
Planctomycetes bacterium MalM25	2527998	156	0.00042	315	0.00061
Acinetobacter wuhouensis	1879050	5	1e-05	5	1e-05
Bartonella vinsonii	33047	0	0	5	1e-05
Granulicella sp. WH15	2602070	44	0.00012	91	0.00018
Dialister pneumosintes	39950	4	1e-05	5	1e-05
Microbacterium sp. 10M-3C3	2483401	128	0.00035	212	0.00041
Clostridium septicum	1504	23	6e-05	127	0.00025
Paraburkholderia phytofirmans	261302	39	0.00011	61	0.00012
Corynebacterium sp. NML98-0116	702967	9	2e-05	26	5e-05
Aggregatibacter segnis	739	5	1e-05	1	0
Serratia plymuthica	82996	27	7e-05	54	0.0001
Photobacterium damselae	38293	16	4e-05	18	3e-05
Burkholderia mallei	13373	71	0.00019	121	0.00024
Polaribacter sp. MED152	313598	10	3e-05	14	3e-05
Komagataeibacter xylinus	28448	61	0.00017	116	0.00023
Microbacterium sp. XT11	367477	91	0.00025	175	0.00034
Rhizobium favelukesii	348824	64	0.00017	54	0.0001
Oscillatoria acuminata	118323	11	3e-05	13	3e-05
Alteromonas mediterranea	314275	14	4e-05	19	4e-05
Microlunatus sp. KUDC0627	2596828	96	0.00026	151	0.00029
Rhodococcus jostii	132919	42	0.00011	121	0.00024
Rhodococcus rhodochrous	1829	298	0.00081	184	0.00036
Entomoplasma melaleucae	81459	3	1e-05	2	0
Betaproteobacteria bacterium GR16-43	1904640	188	0.00051	304	0.00059
Neisseria lactamica	486	9	2e-05	3	1e-05
Bacillus sp. WP8	756828	1	0	2	0
Pseudomonas rhizosphaerae	216142	26	7e-05	35	7e-05
Aeromonas media	651	35	0.0001	40	8e-05
Lactobacillus crispatus	47770	2	1e-05	5	1e-05
Hoeflea phototrophica	244596	44	0.00012	51	0.0001
Vibrio anguillarum	55601	9	2e-05	11	2e-05
Brucella sp. 141012304	1885919	9	2e-05	11	2e-05
Clostridium tetani	1513	51	0.00014	65	0.00013
Pseudomonas sp. PONIH3	1636610	11	3e-05	12	2e-05
Polaribacter sp. SA4-10	754397	10	3e-05	11	2e-05
Polaribacter sp. SA4-12	1312072	8	2e-05	16	3e-05
Flavobacterium faecale	1355330	16	4e-05	32	6e-05
Streptococcus sp. Z15	2173853	0	0	3	1e-05
Oerskovia sp. KBS0722	1179673	101	0.00027	208	0.0004
Streptococcus halotolerans	1814128	3	1e-05	3	1e-05
Cellulomonas sp. H30R-01	2704467	129	0.00035	198	0.00038
Marinobacter sp. LV10R510-11A	1415568	27	7e-05	24	5e-05
[Bacillus] selenitireducens	85683	5	1e-05	10	2e-05
Mycobacterium avium	1764	266	0.00072	322	0.00063
Mycoplasma penetrans	28227	0	0	2	0
Taylorella equigenitalis	29575	3	1e-05	6	1e-05
Contracaecum ogmorhini sensu lato South Africa	1902294	0	0	1	0
Flavobacterium crassostreae	1763534	12	3e-05	27	5e-05
Winogradskyella sp. PG-2	754409	20	5e-05	15	3e-05
Actinomyces sp. Z16	2079536	42	0.00011	62	0.00012
Arcobacter thereius	544718	5	1e-05	13	3e-05
Stenotrophomonas sp. pho	2211160	26	7e-05	23	4e-05
Tetragenococcus halophilus	51669	5	1e-05	17	3e-05
Lactobacillus sanfranciscensis	1625	125	0.00034	2	0
Blochmannia endosymbiont of Polyrhachis (Hedomyrma) turneri	1505596	0	0	2	0
Candidatus Saccharibacteria bacterium FS05P-B	2699178	6	2e-05	8	2e-05
Paenibacillus lautus	1401	11	3e-05	25	5e-05
Weissella cibaria	137591	10	3e-05	18	3e-05
Bordetella sp. HZ20	2163011	46	0.00013	35	7e-05
Burkholderia sp. MSMB0856	1637869	14	4e-05	41	8e-05
Planctomycetes bacterium ETA_A1	2528023	167	0.00045	390	0.00076
Thermosynechococcus vulcanus	32053	3	1e-05	10	2e-05
Burkholderia sp. MSMB0852	1637841	6	2e-05	17	3e-05
Chryseobacterium sp. IHB B 17019	1721091	1	0	2	0
Planctomycetes bacterium ETA_A8	2528021	139	0.00038	326	0.00063
Caulobacter flavus	1679497	55	0.00015	106	0.00021
Bradyrhizobium canariense	255045	70	0.00019	123	0.00024
Rhodopseudomonas palustris	1076	590	0.0016	1038	0.00202
Streptomyces rubrolavendulae	285473	12	3e-05	28	5e-05
Streptomyces sp. FR-008	206662	23	6e-05	29	6e-05
Exiguobacterium mexicanum	340146	12	3e-05	11	2e-05
Pusillimonas sp. T7-7	1007105	69	0.00019	64	0.00012
Kocuria sp. KD4	2719588	146	0.0004	182	0.00035
Burkholderia cenocepacia	95486	325	0.00088	532	0.00103
Stanieria cyanosphaera	102116	1	0	9	2e-05
Ruegeria sp. TM1040	292414	50	0.00014	41	8e-05
Janthinobacterium sp. Marseille	375286	18	5e-05	27	5e-05
Bradyrhizobium sp. ORS 3257	167468	48	0.00013	76	0.00015
Planctomycetes bacterium Mal4	2528026	126	0.00034	334	0.00065
Fusobacterium sp. oral taxon 203	671211	0	0	3	1e-05
Acetobacter sp. KACC 21233	2592655	14	4e-05	11	2e-05
Paenibacillus sp. Y412MC10	481743	16	4e-05	37	7e-05
Enterobacter cloacae	550	60	0.00016	81	0.00016
Paraoceanicella profunda	2579971	187	0.00051	237	0.00046
Mesorhizobium soli	1295366	127	0.00035	173	0.00034
Halobacillus halophilus	1570	7	2e-05	4	1e-05
[Clostridium] hylemonae	89153	33	9e-05	34	7e-05
Bacillus sp. NSP9.1	1071078	3	1e-05	10	2e-05
Pectobacterium brasiliense	180957	16	4e-05	14	3e-05
Streptomyces spongiicola	1690221	37	0.0001	93	0.00018
Candidatus Sulcia muelleri	336810	5	1e-05	9	2e-05
Bacillus sp. BD59S	2499213	3	1e-05	14	3e-05
Legionella geestiana	45065	12	3e-05	19	4e-05
Fastidiosipila sanguinis	236753	13	4e-05	18	3e-05
Kitasatospora setae	2066	99	0.00027	231	0.00045
Roseovarius sp. THAF8	2587846	83	0.00023	54	0.0001
Syntrophomonas wolfei	863	117	0.00032	49	0.0001
Zostera marina	29655	15	4e-05	12	2e-05
Paenibacillus naphthalenovorans	162209	16	4e-05	25	5e-05
Lactobacillus dextrinicus	51664	1	0	3	1e-05
Kribbella flavida	182640	153	0.00042	343	0.00067
[Enterobacter] lignolyticus	1334193	21	6e-05	28	5e-05
Pseudarthrobacter sp. NIBRBAC000502771	2590774	29	8e-05	25	5e-05
Pseudarthrobacter sp. NIBRBAC000502770	2590785	7	2e-05	31	6e-05
Silicimonas algicola	1826607	94	0.00026	114	0.00022
Streptococcus sp. HSISS2	1316411	2	1e-05	5	1e-05
Streptococcus sp. HSISS3	1316412	2	1e-05	5	1e-05
Nocardia brasiliensis	37326	183	0.0005	329	0.00064
Roseobacter litoralis	42443	37	0.0001	37	7e-05
Fusobacterium hwasookii	1583098	3	1e-05	10	2e-05
Alcanivorax dieselolei	285091	41	0.00011	44	9e-05
Actinoplanes sp. OR16	946334	151	0.00041	217	0.00042
Paenarthrobacter nicotinovorans	29320	0	0	1	0
Jeotgalibaca arthritidis	1868794	25	7e-05	26	5e-05
Sinorhizobium sp. RAC02	1842534	91	0.00025	151	0.00029
Sphingomonas sp. AAP5	1523415	26	7e-05	64	0.00012
Roseburia intestinalis	166486	389	0.00106	996	0.00193
Paraburkholderia sprentiae	948107	35	0.0001	71	0.00014
Hoeflea sp. IMCC20628	1620421	61	0.00017	65	0.00013
Prosthecochloris sp. HL-130-GSB	1974213	15	4e-05	19	4e-05
Marinobacter sp. CP1	1671721	26	7e-05	37	7e-05
Oceanobacillus sp. 160	2052660	2	1e-05	8	2e-05
Corynebacterium genitalium	38288	18	5e-05	21	4e-05
Immundisolibacter cernigliae	1810504	182	0.00049	331	0.00064
Amycolatopsis albispora	1804986	91	0.00025	340	0.00066
Burkholderia seminalis	488731	22	6e-05	32	6e-05
Pseudonocardia sp. EC080610-09	1688404	0	0	93	0.00018
Candidatus Saccharibacteria bacterium FS07P-B	2699179	11	3e-05	23	4e-05
Actinopolymorpha singaporensis	117157	79	0.00021	220	0.00043
Lachnospira eligens	39485	119	0.00032	120	0.00023
Rickettsia massiliae	35791	6	2e-05	0	0
Devosia sp. 1566	2499144	85	0.00023	104	0.0002
Dickeya solani	1089444	6	2e-05	17	3e-05
Altererythrobacter sp. BO-6	2604537	27	7e-05	36	7e-05
Rhodococcus sp. P1Y	1302308	45	0.00012	63	0.00012
Athalassotoga saccharophila	1441386	5	1e-05	3	1e-05
Acidovorax ebreus	721785	278	0.00076	312	0.00061
Marinobacter similis	1420916	16	4e-05	32	6e-05
Borrelia miyamotoi	47466	2	1e-05	5	1e-05
Campylobacter insulaenigrae	260714	1	0	0	0
Erythrobacter sp. HKB08	2502843	17	5e-05	42	8e-05
Legionella jordanis	456	6	2e-05	11	2e-05
Chromobacterium violaceum	536	77	0.00021	111	0.00022
Halomonas sp. BC-M4-5	2497861	40	0.00011	69	0.00013
Acinetobacter calcoaceticus	471	5	1e-05	4	1e-05
Flagellimonas maritima	1383885	10	3e-05	31	6e-05
Salmonella enterica	28901	949	0.00258	3085	0.00599
Staphylococcus chromogenes	46126	7	2e-05	5	1e-05
Pseudomonas sp. UW4	1207075	16	4e-05	30	6e-05
Lysinibacillus varians	1145276	9	2e-05	12	2e-05
[Pseudomonas] mesoacidophila	265293	28	8e-05	73	0.00014
Parabacteroides distasonis	823	50	0.00014	40	8e-05
Bradyrhizobiaceae bacterium SG-6C	709797	77	0.00021	93	0.00018
Bacteroides dorei	357276	15	4e-05	17	3e-05
Luteibacter pinisoli	2589080	79	0.00021	92	0.00018
Kocuria sp. BT304	1702043	161	0.00044	162	0.00031
Rhodococcus sp. S2-17	1990687	73	0.0002	99	0.00019
Nostoc piscinale	224012	2	1e-05	11	2e-05
Francisella frigiditurris	1542390	0	0	3	1e-05
Kitasatospora sp. MMS16-BH015	2018025	87	0.00024	179	0.00035
Formosa sp. Hel3_A1_48	1336795	9	2e-05	20	4e-05
Corynebacterium sp. sy039	2599641	4	1e-05	1	0
Pediococcus acidilactici	1254	5	1e-05	4	1e-05
Sphaerobacter thermophilus	2057	77	0.00021	180	0.00035
Nocardia mangyaensis	2213200	81	0.00022	134	0.00026
Paracoccus denitrificans	266	461	0.00125	505	0.00098
Brucella sp. 09RB8471	1149952	2	1e-05	9	2e-05
Hymenobacter nivis	1850093	19	5e-05	49	0.0001
Lachancea thermotolerans	381046	14	4e-05	8	2e-05
Flavobacterium pallidum	2172098	11	3e-05	13	3e-05
Tsukamurella tyrosinosolvens	57704	79	0.00021	170	0.00033
Leptospira borgpetersenii	174	2	1e-05	5	1e-05
Echinicola strongylocentroti	1795355	8	2e-05	15	3e-05
Vogesella sp. LIG4	1192162	48	0.00013	75	0.00015
Carnobacterium inhibens	147709	12	3e-05	14	3e-05
Mitsukurina owstoni	57987	0	0	1	0
Sedimentisphaera cyanobacteriorum	1940790	14	4e-05	20	4e-05
Zobellia galactanivorans	63186	38	0.0001	34	7e-05
Treponema pedis	409322	3	1e-05	3	1e-05
Desulfitobacterium dehalogenans	36854	11	3e-05	10	2e-05
Candidatus Mycoplasma haemolamae	141391	1	0	1	0
Shewanella aestuarii	1028752	4	1e-05	9	2e-05
Flavobacterium kingsejongi	1678728	14	4e-05	16	3e-05
halophilic archaeon DL31	756883	2	1e-05	9	2e-05
Leucobacter sp. DSM 101948	1935379	200	0.00054	267	0.00052
Actinomyces howellii	52771	50	0.00014	77	0.00015
Vibrio hyugaensis	1534743	1	0	3	1e-05
Acaryochloris marina	155978	7	2e-05	10	2e-05
Capnocytophaga sp. H4358	1945658	11	3e-05	14	3e-05
Neorhizobium sp. SOG26	2060726	67	0.00018	75	0.00015
Entomoplasma freundtii	74700	1	0	0	0
Tubuca polita	53285	0	0	1	0
Pseudomonas marincola	437900	24	7e-05	23	4e-05
Candidatus Dependentiae bacterium (ex Spumella elongata CCAP 955/1)	2066483	2	1e-05	10	2e-05
Pantoea agglomerans	549	18	5e-05	13	3e-05
Methylomicrobium sp. wino1	2049332	13	4e-05	35	7e-05
Friedmanniella sagamiharensis	546874	139	0.00038	285	0.00055
Xanthomonas gardneri	90270	62	0.00017	36	7e-05
Xanthomonas sacchari	56458	92	0.00025	144	0.00028
Rickettsiales bacterium Ac37b	1528098	0	0	4	1e-05
Mycolicibacterium insubricum	444597	87	0.00024	125	0.00024
Streptomyces actuosus	1885	52	0.00014	120	0.00023
Lactobacillus vaginalis	1633	0	0	5	1e-05
Lelliottia jeotgali	1907578	7	2e-05	12	2e-05
Cupriavidus malaysiensis	367825	57	0.00015	62	0.00012
Actinomyces tangfeifanii	1912795	6	2e-05	12	2e-05
Baekduia soli	496014	241	0.00065	696	0.00135
Lysinibacillus fusiformis	28031	0	0	2	0
Toxarium undulatum	210620	1	0	0	0
Streptomyces sp. WAC00288	2094021	14	4e-05	26	5e-05
Halorubrum sp. BOL3-1	2497325	1	0	2	0
Mycobacterium gallinarum	39689	100	0.00027	87	0.00017
Flavobacteriaceae bacterium	1871037	10	3e-05	28	5e-05
Burkholderia anthina	179879	37	0.0001	51	0.0001
Pandoraea norimbergensis	93219	40	0.00011	78	0.00015
Acinetobacter sp. NCu2D-2	1608473	7	2e-05	4	1e-05
Amycolatopsis sp. AA4	1896961	73	0.0002	230	0.00045
Microbacterium sp. RG1	2489212	66	0.00018	116	0.00023
Campylobacter fetus	196	3	1e-05	12	2e-05
Candidatus Borrelia tachyglossi	1964448	1	0	0	0
Streptococcus gwangjuense	1433513	3	1e-05	0	0
Bradyrhizobium betae	244734	60	0.00016	105	0.0002
Thermosipho melanesiensis	46541	6	2e-05	4	1e-05
Brachyspira hyodysenteriae	159	0	0	17	3e-05
Thermosynechococcus sp. CL-1	2583530	5	1e-05	4	1e-05
Turneriella parva	29510	14	4e-05	19	4e-05
Oxalobacter formigenes	847	8	2e-05	9	2e-05
Thermotoga caldifontis	1508419	11	3e-05	11	2e-05
Tenacibaculum dicentrarchi	669041	26	7e-05	27	5e-05
Rhizobium pseudoryzae	379684	79	0.00021	64	0.00012
Ruidocollaris obscura	948400	0	0	1	0
Sphingobium wenxiniae	595605	1	0	1	0
Bacillus sp. FJAT-18017	1705566	8	2e-05	17	3e-05
Lactobacillus bombi	1303590	2	1e-05	2	0
Corynebacterium striatum	43770	20	5e-05	21	4e-05
Hydrogenobaculum sp. HO	547144	61	0.00017	0	0
Mycolicibacterium anyangense	1431246	68	0.00018	95	0.00018
Paraburkholderia fungorum	134537	43	0.00012	64	0.00012
Campylobacter subantarcticus	497724	2	1e-05	4	1e-05
Asclepias syriaca	48545	5	1e-05	1	0
Chryseobacterium arthrosphaerae	651561	16	4e-05	14	3e-05
Lysinibacillus timonensis	2086577	8	2e-05	13	3e-05
Actinoplanes missouriensis	1866	105	0.00029	223	0.00043
Aerococcus urinaehominis	128944	2	1e-05	0	0
Streptococcus sp. I-P16	1156433	8	2e-05	14	3e-05
Alcanivorax borkumensis	59754	8	2e-05	7	1e-05
Sugiyamaella lignohabitans	796027	4	1e-05	12	2e-05
Lentzea guizhouensis	1586287	134	0.00036	270	0.00052
Candidatus Frankia datiscae	2716812	55	0.00015	157	0.0003
Streptomyces sp. Tue 6075	1661694	20	5e-05	74	0.00014
Ureaplasma parvum	134821	0	0	1	0
Upupa epops	57439	1	0	0	0
Staphylococcus equorum	246432	103	0.00028	149	0.00029
Methylibium petroleiphilum	105560	108	0.00029	166	0.00032
Propionimicrobium sp. Marseille-P3275	1871034	12	3e-05	13	3e-05
Rhizobium phaseoli	396	80	0.00022	154	0.0003
Providencia heimbachae	333962	4	1e-05	4	1e-05
Nocardioides baekrokdamisoli	1804624	73	0.0002	140	0.00027
Acinetobacter nosocomialis	106654	1	0	4	1e-05
Streptomyces sp. C8S0	2585716	40	0.00011	118	0.00023
Leptomyrmex pallens	611136	0	0	1	0
Vibrio natriegens	691	0	0	26	5e-05
Mycolicibacterium tokaiense	39695	64	0.00017	121	0.00024
Clostridium chauvoei	46867	10	3e-05	117	0.00023
Dehalobacter sp. DCA	1147129	20	5e-05	11	2e-05
Lactobacillus paracasei	1597	25	7e-05	26	5e-05
Streptococcus infantarius	102684	47	0.00013	11	2e-05
Microbacterium lemovicicum	1072463	114	0.00031	199	0.00039
Schaalia meyeri	52773	19	5e-05	24	5e-05
Berthellina sp. TLT-2006	407122	0	0	1	0
Streptomyces sp. S063	2005885	28	8e-05	57	0.00011
Pseudomonas orientalis	76758	47	0.00013	57	0.00011
Macrococcus caseolyticus	69966	9	2e-05	8	2e-05
Virgibacillus necropolis	163877	4	1e-05	14	3e-05
Bartonella tribocorum	85701	1	0	1	0
Pararhodospirillum photometricum	1084	34	9e-05	48	9e-05
Mycobacterium sp. ELW1	1547487	72	0.0002	73	0.00014
Acinetobacter tandoii	202954	7	2e-05	7	1e-05
Nissabacter sp. SGAir0207	2126321	24	7e-05	30	6e-05
Streptomyces violaceusniger	68280	51	0.00014	80	0.00016
Capnocytophaga stomatis	1848904	1	0	10	2e-05
Bacillus altitudinis	293387	13	4e-05	14	3e-05
Pasteurellaceae bacterium NI1060	1679001	3	1e-05	0	0
Sediminispirochaeta smaragdinae	55206	4	1e-05	6	1e-05
Fervidobacterium pennivorans	93466	5	1e-05	4	1e-05
Deinococcus sp. S14-83	2489213	22	6e-05	33	6e-05
Streptomyces sp. SUK 48	2582831	34	9e-05	95	0.00018
Shewanella frigidimarina	56812	6	2e-05	3	1e-05
Simkania negevensis	83561	4	1e-05	5	1e-05
Candidatus Methylopumilus rimovensis	2588535	3	1e-05	4	1e-05
Bacillus sp. SB49	1071080	5	1e-05	9	2e-05
Streptomyces griseochromogenes	68214	44	0.00012	89	0.00017
Myroides phaeus	702745	11	3e-05	8	2e-05
Streptomyces albireticuli	1940	57	0.00015	166	0.00032
Yersinia pestis	632	5	1e-05	8	2e-05
Gluconobacter albidus	318683	6	2e-05	11	2e-05
Debaryomyces hansenii	4959	10	3e-05	16	3e-05
Microbulbifer aggregans	1769779	47	0.00013	37	7e-05
Burkholderia sp. MSMB1588	1636423	0	0	9	2e-05
Myroides odoratus	256	7	2e-05	13	3e-05
Candidatus Filomicrobium marinum	1608628	42	0.00011	46	9e-05
Glaciecola sp. THG-3.7	2489595	21	6e-05	22	4e-05
Kocuria flava	446860	82	0.00022	185	0.00036
Candidatus Hoaglandella endobia	1778263	1	0	3	1e-05
Corynebacteriaceae bacterium 'ARUP UnID 227'	1164002	3	1e-05	12	2e-05
Christensenella sp. Marseille-P3954	2086585	40	0.00011	76	0.00015
Aeromonas sp. ASNIH1	1636606	55	0.00015	29	6e-05
Aeromonas sp. ASNIH3	1636608	59	0.00016	6	1e-05
Nostoc sp. ATCC 53789	76335	3	1e-05	7	1e-05
Aeromonas sp. ASNIH5	1758179	20	5e-05	17	3e-05
Aeromonas sp. ASNIH4	1636609	68	0.00018	45	9e-05
Aeromonas sp. ASNIH7	1920107	0	0	14	3e-05
Litorilituus sediminis	718192	10	3e-05	2	0
Streptomyces platensis	58346	37	0.0001	78	0.00015
Taiwanofungus camphoratus	2696576	1	0	1	0
Desulfuromonas sp. DDH964	1823759	54	0.00015	116	0.00023
Paracoccus kondratievae	135740	340	0.00092	309	0.0006
Micromonospora sp. WMMC415	2675222	106	0.00029	189	0.00037
Vibrio tritonius	1435069	0	0	4	1e-05
Congregibacter litoralis	393662	35	0.0001	18	3e-05
Encephalitozoon cuniculi	6035	1	0	0	0
Enterococcus cecorum	44008	4	1e-05	9	2e-05
Brevundimonas vesicularis	41276	17	5e-05	33	6e-05
Planococcus sp. MB-3u-03	2058136	74	0.0002	153	0.0003
Paracoccus zhejiangensis	1077935	378	0.00103	361	0.0007
Chloropicon laureae	464258	0	0	1	0
Azospirillum sp. TSH100	652764	50	0.00014	113	0.00022
Cutibacterium granulosum	33011	38	0.0001	57	0.00011
Caldicellulosiruptor bescii	31899	2	1e-05	3	1e-05
Nautilia sp. PV-1	2579250	3	1e-05	9	2e-05
Izhakiella sp. KSNA2	2579935	7	2e-05	16	3e-05
Aeromonas caviae	648	42	0.00011	63	0.00012
Microbacterium sp. PAMC 28756	1795053	107	0.00029	208	0.0004
Micrococcus luteus	1270	408	0.00111	550	0.00107
Georhizobium profundi	2341112	75	0.0002	69	0.00013
Paenibacillus baekrokdamisoli	1712516	15	4e-05	34	7e-05
Vibrio sp. SM1977	2662262	1	0	8	2e-05
Thioclava nitratireducens	1915078	78	0.00021	136	0.00026
Flammeovirgaceae bacterium 311	1257021	14	4e-05	22	4e-05
Microbacterium sp. 4R-513	2567934	124	0.00034	242	0.00047
Magnetospirillum gryphiswaldense	55518	27794	0.07553	28839	0.05601
Methylovorus glucosotrophus	266009	23	6e-05	24	5e-05
Salinimonas lutimaris	914153	5	1e-05	14	3e-05
Pseudarthrobacter sulfonivorans	121292	27	7e-05	45	9e-05
Corynebacterium diphtheriae	1717	52	0.00014	31	6e-05
Capnocytophaga leadbetteri	327575	3	1e-05	4	1e-05
Virgibacillus dokdonensis	302167	3	1e-05	11	2e-05
Oceanobacillus kimchii	746691	4	1e-05	9	2e-05
Dickeya dianthicola	204039	23	6e-05	17	3e-05
Parageobacillus genomosp. 1	1295642	19	5e-05	56	0.00011
Burkholderia sp. MSMB0266	1637837	21	6e-05	6	1e-05
Lutibacter profundi	1622118	6	2e-05	25	5e-05
Terriglobus saanensis	870903	14	4e-05	40	8e-05
Proteiniphilum saccharofermentans	1642647	244	0.00066	165	0.00032
Sphingobacterium sp. ML3W	1538644	18	5e-05	21	4e-05
Desulfocurvibacter africanus	873	40	0.00011	70	0.00014
Streptomyces sp. Z022	1442032	59	0.00016	102	0.0002
Halomonas sp. KO116	1504981	21	6e-05	19	4e-05
Rhizobium leguminosarum	384	510	0.00139	753	0.00146
Streptomyces sp. SYP-A7193	2662065	92	0.00025	100	0.00019
Proteus cibarius	626774	2	1e-05	6	1e-05
Peptococcaceae bacterium DCMF	1761012	19	5e-05	32	6e-05
Arthrobacter sp. 24S4-2	2575374	31	8e-05	62	0.00012
Brevibacillus sp. SCSIO 07484	2496837	17	5e-05	54	0.0001
Streptomyces sp. CC0208	2306165	23	6e-05	16	3e-05
Mycobacterium sp. MS1601	1936029	72	0.0002	81	0.00016
Streptomyces sp. SM17	565560	11	3e-05	32	6e-05
Mycoavidus cysteinexigens	1553431	9	2e-05	8	2e-05
Flavobacterium anhuiense	459526	26	7e-05	53	0.0001
Ereboglobus luteus	1796921	36	0.0001	65	0.00013
Rhizobium sp. TCK	136098	32	9e-05	64	0.00012
Streptomyces sp. SM18	1736046	33	9e-05	99	0.00019
Serratia symbiotica	138074	10	3e-05	10	2e-05
Microbacterium sp. LKL04	912630	68	0.00018	122	0.00024
Listeria weihenstephanensis	1006155	4	1e-05	7	1e-05
Spiribacter sp. 2438	2666185	37	0.0001	43	8e-05
Endozoicomonas montiporae	1027273	6	2e-05	24	5e-05
Alicycliphilus denitrificans	179636	548	0.00149	569	0.00111
Spiroplasma cantharicola	362837	4	1e-05	1	0
Salmonella bongori	54736	11	3e-05	15	3e-05
Marinobacter sp. BSs20148	490759	5	1e-05	15	3e-05
Thermocrinis ruber	75906	1	0	2	0
Iamiaceae bacterium SCSIO 58843	2664374	477	0.0013	1020	0.00198
Brenneria goodwinii	1109412	11	3e-05	37	7e-05
Piscirickettsia salmonis	1238	7	2e-05	16	3e-05
Stenotrophomonas acidaminiphila	128780	288	0.00078	366	0.00071
Pantoea alhagi	1891675	7	2e-05	7	1e-05
Rhodococcus erythropolis	1833	151	0.00041	162	0.00031
Acidihalobacter ferrooxidans	1765967	62	0.00017	89	0.00017
Klebsiella aerogenes	548	24	7e-05	38	7e-05
Luteimicrobium xylanilyticum	1133546	80	0.00022	173	0.00034
Brevibacillus agri	51101	16	4e-05	35	7e-05
Magnetospirillum magneticum	84159	55	0.00015	89	0.00017
Desulfohalobium retbaense	45663	12	3e-05	20	4e-05
Streptococcus pluranimalium	82348	7	2e-05	11	2e-05
Ensifer sojae	716925	52	0.00014	73	0.00014
Thermus thermophilus	274	37	0.0001	91	0.00018
Gordonia alkanivorans	84096	46	0.00013	70	0.00014
Campylobacter upsaliensis	28080	1	0	8	2e-05
Mycolicibacterium aurum	1791	149	0.0004	263	0.00051
Acidovorax sp. T1	1858609	165	0.00045	208	0.0004
Lactobacillus acetotolerans	1600	1	0	4	1e-05
Gryllotalpicola sp. 2DFW10M-5	2419771	63	0.00017	107	0.00021
Mycoplasma conjunctivae	45361	1	0	6	1e-05
Methylomicrobium album	39775	72	0.0002	87	0.00017
Acidovorax carolinensis	553814	288	0.00078	280	0.00054
Microbacterium sp. BH-3-3-3	1906742	86	0.00023	122	0.00024
Massilia putida	1141883	107	0.00029	173	0.00034
Pseudomonas sp. CC6-YY-74	1930532	40	0.00011	85	0.00017
Hippea maritima	84405	4	1e-05	3	1e-05
Mannheimia varigena	85404	7	2e-05	4	1e-05
Planctomycetes bacterium Pan216	2527975	94	0.00026	170	0.00033
Burkholderia metallica	488729	20	5e-05	47	9e-05
Moraxella bovis	476	3	1e-05	8	2e-05
Bacillus cohnii	33932	3	1e-05	10	2e-05
Thermodesulfobacterium geofontis	1295609	4	1e-05	6	1e-05
Desulfotalea psychrophila	84980	9	2e-05	12	2e-05
Sphingomonas ginsengisoli An et al. 2013	363835	54	0.00015	84	0.00016
Planctomycetes bacterium HG66A1	2527967	25	7e-05	173	0.00034
Halomonas beimenensis	475662	49	0.00013	97	0.00019
Paenibacillus odorifer	189426	9	2e-05	24	5e-05
Xenorhabdus hominickii	351679	2	1e-05	3	1e-05
Thermodesulfobium narugense	184064	2	1e-05	2	0
Pantoea dispersa	59814	14	4e-05	26	5e-05
Corynebacterium pseudotuberculosis	1719	10	3e-05	9	2e-05
Pseudomonas citronellolis	53408	97	0.00026	138	0.00027
Dehalococcoides mccartyi	61435	177	0.00048	142	0.00028
Chamaesiphon minutus	1173032	9	2e-05	10	2e-05
Rhizophydium sp. 136	60187	0	0	1	0
Kineococcus radiotolerans	131568	64	0.00017	188	0.00037
Mesorhizobium sp. WSM1497	278153	36	0.0001	80	0.00016
Bacillus sp. N1-1	2682541	2	1e-05	7	1e-05
Pseudomonas sp. TMW 2.1634	1886807	2	1e-05	3	1e-05
Chelativorans sp. BNC1	266779	88	0.00024	128	0.00025
Algoriphagus machipongonensis	388413	10	3e-05	12	2e-05
Pseudomonas sp. S09G 359	2054919	19	5e-05	28	5e-05
Amphibacillus xylanus	1449	8	2e-05	25	5e-05
Proteus columbae	1987580	1	0	6	1e-05
Weeksella virosa	1014	24	7e-05	15	3e-05
Enterobacter bugandensis	881260	4	1e-05	10	2e-05
Beijerinckiaceae bacterium RH AL1	2572036	95	0.00026	197	0.00038
Chryseobacterium sp. POL2	2713414	16	4e-05	31	6e-05
Mesorhizobium ciceri	39645	463	0.00126	573	0.00111
Xylella fastidiosa	2371	32	9e-05	23	4e-05
Moritella viscosa	80854	3	1e-05	7	1e-05
Corynebacterium pseudopelargi	2080757	3	1e-05	14	3e-05
Escherichia sp. E4742	2044467	11	3e-05	5	1e-05
Spiroplasma diminutum	216936	7	2e-05	3	1e-05
Actinoplanes derwentensis	113562	102	0.00028	197	0.00038
Actinoalloteichus sp. GBA129-24	1612551	23	6e-05	81	0.00016
Dietzia timorensis	499555	41	0.00011	63	0.00012
Erwinia sp. Ejp617	215689	7	2e-05	8	2e-05
Phycisphaera mikurensis	547188	71	0.00019	161	0.00031
Dolichospermum sp. UHCC 0315A	1914871	7	2e-05	18	3e-05
Eikenella corrodens	539	16	4e-05	34	7e-05
Nocardia terpenica	455432	104	0.00028	260	0.0005
Alcaligenes aquatilis	323284	17	5e-05	34	7e-05
Vibrio sp. 2521-89	2014742	9	2e-05	3	1e-05
Micrococcus sp. A1	404583	0	0	1	0
Bifidobacterium choerinum	35760	22	6e-05	46	9e-05
Erythrobacter litoralis	39960	68	0.00018	118	0.00023
Mycolicibacterium thermoresistibile	1797	76	0.00021	154	0.0003
Streptomyces sp. P3	2135430	73	0.0002	134	0.00026
Alcanivorax pacificus	1306787	54	0.00015	79	0.00015
Chromobacterium vaccinii	1108595	88	0.00024	108	0.00021
Octadecabacter temperatus	1458307	13	4e-05	17	3e-05
Limihaloglobus sulfuriphilus	1851148	12	3e-05	43	8e-05
Roseivivax sp. THAF30	2587852	66	0.00018	77	0.00015
Salinibacter ruber	146919	51	0.00014	125	0.00024
Thiomicrospira cyclica	147268	3	1e-05	8	2e-05
Idiomarina sp. OT37-5b	2100422	2	1e-05	8	2e-05
Citrobacter freundii	546	100	0.00027	54	0.0001
Actinoplanes friuliensis	196914	123	0.00033	219	0.00043
Pseudomonas koreensis	198620	26	7e-05	23	4e-05
Pseudomonas sp. URMO17WK12:I11	1283291	14	4e-05	36	7e-05
Bradyrhizobium sp. SK17	2057741	131	0.00036	166	0.00032
Methylococcus capsulatus	414	52	0.00014	78	0.00015
Chryseobacterium bernardetii	1241978	5	1e-05	20	4e-05
Capnocytophaga endodontalis	2708117	11	3e-05	3	1e-05
Sphingorhabdus sp. SMR4y	2584094	17	5e-05	38	7e-05
Ruegeria pomeroyi	89184	109	0.0003	119	0.00023
Pectobacterium wasabiae	55208	2	1e-05	6	1e-05
[truncated: 3,550 more rows]
