# Supplementary material for: Novel Sources of Biodiversity and Biomolecules from Bacteria Isolated from a High Middle Ages Soil Sample in Palermo (Sicily, Italy)
Source: Microbiol Spectr. 2023 Apr 18;11(3):e04374-22. doi: 10.1128/spectrum.04374-22 (PMC10269861; doi:10.1128/spectrum.04374-22)
Supplement: Supplemental file 4 — Table S4. Download spectrum.04374-22-s0004.xlsx, XLSX file, 0.01 MB [file spectrum.04374-22-s0004.xlsx]

## Sheet: Foglio1
Table S4. Validation of ancient DNA sequences. The deamination level is reported for both 5'- and 3'-end for both extraction protocols. The delta value indicates the edit distance with respect to the reference genome. The number of ancient and total reads associate to each species was reported.
	Method D					Method PS
	C-to-T 5'-end	G-to-A 3'-end	delta	n. ancient reads	n. total reads	C-to-T 5'-end	G-to-A 3'-end	delta	n. ancient reads	n. total reads
Anaerostipes hadrus	0.4292	0.3964	1	2572	8449	0.5	0.4884	0.989583	1124	2192
Bifidobacterium angulatum	0.3839	0.3391	1	2796	10252	0.4079	0.4982	0.775641	1300	2554
Castellaniella defragrans	0.236	0.241	1	1405	6827	0.3182	0.1111	0.617021	81	226
Clostridium perfringens	0.2162	0.5556	1	199	967	0.4145	0.4118	0.848739	1033	2780
Escherichia coli	0.4125	0.4487	1	344	1275	0.4545	0.5152	1	131	266
Methylocystis rosea	0.3198	0.3064	1	4377	19092	0.4083	0.4319	0.653066	5695	14042
Blautia sp. SC05B48	0.3606	0.3329	1	3909	12389	0.4928	0.4771	0.775568	1213	2271
Methylocystis sp. SC2	0.2818	0.2879	1	4377	12750	0.4083	0.4319	0.656839	3433	14042
