# Supplementary material for: Novel Sources of Biodiversity and Biomolecules from Bacteria Isolated from a High Middle Ages Soil Sample in Palermo (Sicily, Italy)
Source: Microbiol Spectr. 2023 Apr 18;11(3):e04374-22. doi: 10.1128/spectrum.04374-22 (PMC10269861; doi:10.1128/spectrum.04374-22)
Supplement: Supplemental file 5 — Table S6. Download spectrum.04374-22-s0005.xlsx, XLSX file, 0.01 MB [file spectrum.04374-22-s0005.xlsx]

## Sheet: Foglio1
TABLE S6. Secondary metabolite biosynthetic gene clusters present in genome of Streptomyces sp. AV19 and predicted using antiSMASH.
Contig	Region	Type	Position		Most similar known cluster
			From	To	Name	Type	Similarity
1	Region 1.1	NRPS,T1PKS	3	49.97	matlystatin A	NRP + Polyketide	0.11
	Region 1.2	T1PKS,thioamide-NRP	877.407	934.906	5-isoprenylindole-3-carboxylate β-D-glycosyl ester	Other	0.33
	Region 1.3	NRPS,terpene	1,767,494	1,813,970	holomycin	NRP	0.61
	Region 1.4	siderophore	2,301,576	2,313,303
	Region 1.5	terpene	2,346,195	2,366,529
	Region 1.6	T1PKS	2,645,736	2,709,930	nystatin A1	Polyketide:Modular type I + Saccharide:Hybrid/tailoring	0.27
	Region 1.7	arylpolyene,terpene	3,012,963	3,063,466	WS9326	NRP	0.05
	Region 1.8	NRPS	3,108,855	3,151,274	rimosamide	NRP	0.35
	Region 1.9	terpene	3,228,228	3,249,247
	Region 1.10	phenazine,T1PKS	3,272,043	3,336,011	aureothin	Polyketide:Modular type I	1
	Region 1.11	arylpolyene,ladderane,T1PKS	3,354,754	3,458,208	atratumycin	NRP	0.13
	Region 1.12	amglyccycl,T1PKS	3,463,397	3,638,548	LL-F28249α	Polyketide	0.91
	Region 1.13	NRPS	3,663,730	3,706,526	diisonitrile antibiotic SF2768	NRP	0.72
	Region 1.14	T1PKS,NAPAA,lassopeptide	3,722,951	3,788,016	anantin C	RiPP	0.75
	Region 1.15	hglE-KS,T1PKS	3,818,390	3,869,593
	Region 1.16	NRPS,terpene,other	3,958,375	4,042,967	deimino-antipain	NRP	0.66
2	Region 2.1	terpene	86.245	106.069	ebelactone	Polyketide	0.05
	Region 2.2	lanthipeptide-class-iii	703.256	725.829	informatipeptin	RiPP:Lanthipeptide	0.42
	Region 2.3	terpene,NAPAA	830.9	883.941	hopene	Terpene	0.76
	Region 2.4	indole	891.228	914.506	AT2433-A1	Alkaloid	0.14
	Region 2.5	NRPS,phenazine	927.196	991.384	marinophenazine A / phenaziterpene A	Other:Phenazine	0.3
	Region 2.6	T3PKS,phenazine,other	1,268,029	1,314,788	5-acetyl-5,10-dihydrophenazine-1-carboxylic acid / 5-(2-hydroxyacetyl)-5,10-dihydrophenazine-1-carboxylic acid / endophenazine A1 / endophenazine F / endophenazine G	Other:Phenazine	0.52
	Region 2.7	RiPP-like	1,330,407	1,341,258
	Region 2.8	NRPS	1,438,036	1,485,642	coelichelin	NRP	1
	Region 2.9	siderophore	1,488,099	1,499,928
	Region 2.10	NRPS,other,T3PKS	1,855,445	1,921,132	violapyrone B	Polyketide	0.28
3	Region 3.1	T1PKS,T3PKS	35	59.239	paerucumarin	Other	0.6
	Region 3.2	hglE-KS,NRPS	88.937	167.713	qinichelins	NRP	0.83
	Region 3.3	siderophore	191.004	204.093
	Region 3.4	CDPS	281.353	302.072	albonoursin	Other	0.5
	Region 3.5	terpene	313.99	333.023	validamycin A	Polyketide + Other:Cyclitol	0.07
	Region 3.6	T3PKS,terpene,T1PKS,hglE-KS,NRPS	409.349	516.648	blasticidin S	Other	0.21
	Region 3.7	RiPP-like	558.984	569.811
4	Region 4.1	lassopeptide	28.376	51.495
	Region 4.2	lassopeptide	168.466	189.8	colicin V	RiPP	0.01
5	Region 5.1	T3PKS	67.018	100.017	vazabitide A	NRP	0.13
