# Supplementary material for: Novel Sources of Biodiversity and Biomolecules from Bacteria Isolated from a High Middle Ages Soil Sample in Palermo (Sicily, Italy)
Source: Microbiol Spectr. 2023 Apr 18;11(3):e04374-22. doi: 10.1128/spectrum.04374-22 (PMC10269861; doi:10.1128/spectrum.04374-22)
Supplement: Supplemental file 6 — Table S7. Download spectrum.04374-22-s0006.xlsx, XLSX file, 0.01 MB [file spectrum.04374-22-s0006.xlsx]

## Sheet: Foglio1
TABLE S7. Species of whorl-forming Streptomyces used for the 16S rDNA-based phylogenetic analysis.
Organism	NCBI taxonomy ID
Streptomyces rubrochlorinum	1521032
Streptomyces roseoverticillatus	66429
Streptomyces hiroshimensis	66424
Streptomyces biverticillatus	66429
Streptomyces fervens	66429
Streptomyces spitsbergensis	66429
Streptomyces baldaccii	66429
Streptomyces salmonis	97400
Streptomyces rectiverticillatus	173860
Streptomyces aureoversilis	67277
Streptomyces luteosporeus	173856
Streptomyces paucisporogenes	66902
Streptomyces parvisporogenes	68252
Streptomyces olivoreticuli	68246
Streptomyces luteoverticillatus	66425
Streptomyces ehimensis	68195
Streptoverticillium rubrireticuli	1520577
Streptomyces takataensis	68273
Streptomyces abikoensis	97398
Streptomyces lilacinus	68228
Streptomyces kashimirensis	68222
Streptomyces thioluteus	66431
Streptomyces luteoreticuli	173858
Streptomyces morookaense	1970
Streptomyces aspergilloides	68176
Streptomyces orinoci	67339
Streptomyces mobaraensis	35621
Streptomyces ladakanum	35621
Streptomyces mashuensis	33904
Streptomyces kishiwadensis	67310
Streptomyces viridiflavus	173862
Streptomyces olivoverticillatus	66427
Streptomyces sapporonensis	53446
Streptomyces griseoverticillatus	68215
Streptomyces cinnamoneus	53446
Streptomyces hachijoensis	66899
Streptomyces tropicalensis	83381
Streptomyces griseocarneus	51201
Streptomyces septatus	156648
Streptomyces alboverticillatus	173770
Streptomyces mediocidicus	58352
Streptomyces blastmyceticus	68180
Streptomyces caespitosus	53502
Streptomyces ardus	67273
Streptomyces stramineus	173861
Streptomyces syringium	76729
Streptomyces distallicus	55404
Streptomyces kentuckensis	55404
Streptomyces netropsis	55404
Streptomyces flavopersicus	55404
Streptomyces eurocidicus	66423
Streptomyces albireticuli	1940
Streptomyces pallidus	68250
Streptomyces lavenduligriseus	67315
Streptomyces spiroverticillatus	67366
Streptomyces nobilis	66901
Streptomyces aureoverticillatus	66871
